# Supplementary material for: The definitions, assessment, and dimensions of cancer-related fatigue: A scoping review
Source: Support Care Cancer. 2024 Jun 25;32(7):457. doi: 10.1007/s00520-024-08615-y (PMC11199267; doi:10.1007/s00520-024-08615-y)
Supplement: Supplementary file 4 — Supplementary file4 (XLSX 48 KB) [file 520_2024_8615_MOESM4_ESM.xlsx]

## Sheet: Measure-Related Variables
Online Resource 4. Results presented by article for cancer-related fatigue measures.
Article Hyperlink	Article Title	Article Year of Official Publication (Not E-Publication)	Measure Name (After Verifying Original Source)	Measure Validation Mentioned in Article (Yes vs. No)	If Mentioned, Measure Validation Description	Measure Timepoint (Only Cross-Sectional Study Designs)
*Abu Obead et al. (2014a)	Chemotherapy-Induced Fatigue Among Jordanian Cancer Patients: What Are The Contributing Factors?	2014	Piper Fatigue Scale-Revised (PFS-R)	No	Not Applicable	Not Applicable
*Abu Obead et al. (2014b)	Fatigue In Early Stage Among Jordanian Patients With Cancer Receiving Chemotherapy	2014	Piper Fatigue Scale-Revised (PFS-R)	No	Not Applicable	Not Applicable
Akbas et al. (2021)	Determination Of The Relationship Between The Fatigue And Social Support Levels Of Cancer Patients: A Cross-Sectional Study	2021	Piper Fatigue Scale-Revised (PFS-R)	Yes	Validity and reliability study of this scale in our country was made by Can. Scale is a measure that can be used in cancer patients and their relatives.	Not Reported
Alfano et al. (2012)	Fatigue, Inflammation, And ω-3 and ω-6 Fatty Acid Intake Among Breast Cancer Survivors	2012	Piper Fatigue Scale-Revised (PFS-R)	No	Not Applicable	After
Ancoli-Israel et al. (2012)	Light Treatment Prevents Fatigue In Women Undergoing Chemotherapy For Breast Cancer	2012	Multidimensional Fatigue Symptom Inventory-Short Form (MFSI-SF)	Yes	The mean of the normal controls in the original validation study was 0.85.	Not Applicable
Andic et al. (2020)	Instruments For Determining Clinically Relevant Fatigue In Breast Cancer Patients During Radiotherapy	2020	Multidimensional Fatigue Inventory (MFI‐20)	Yes	The MFI-20 is a validated questionnaire that has been widely used to assess CRF which is one of the most common side effect in patients with breast cancer.	Not Applicable
Annunziata et al. (2013)	Fatigue, Quality Of Life, And Mood States During Chemotherapy In Italian Cancer Patients	2013	Piper Fatigue Scale-Revised (PFS-R)	Yes	Annunziata et al. validated the PFS-R for Italy and suggested to group the scale items into the following dimensions: behavioral severity, cognitive severity, affective meaning, and sensory/emotional severity.	During
*Ansari et al. (2019)	Effect Of Omega-3 Fatty Acid Supplements On Cancer-Related Fatigue In An Outpatient Setting: A Randomized Controlled Trial	2019	Multidimensional Fatigue Inventory (MFI‐20)	Yes	Validity and reliability of the questionnaire have been assessed and proven in various demographic groups.	Not Applicable
Avelar et al. (2019)	Fatigue In Patients With Head And Neck Cancer Undergoing Radiation Therapy: A Prospective Study	2019	Piper Fatigue Scale-Revised (PFS-R)	No	Not Applicable	Not Applicable
Bang et al. (2016)	Perceptions About Cancer-Related Fatigue Among Cancer Patients Using Q Methodology	2016	Other (Q Methodology)	No	Not Applicable	Not Reported
Barton et al. (2013)	Wisconsin Ginseng (Panax Quinquefolius) To Improve Cancer-Related Fatigue: A Randomized, Double-Blind Trial, N07C2	2013	Multidimensional Fatigue Symptom Inventory-Short Form (MFSI-SF)	No	Not Applicable	Not Applicable
Björneklett et al. (2013)	Long-Term Follow-Up Of A Randomized Study Of Support Group Intervention In Women With Primary Breast Cancer	2013	Chalder Fatigue Scale	Yes	Fatigue was measured by the Fatigue Questionnaire (FQ), initially developed by Chalder, translated and validated by Loge and used in cancer patients and now translated to Swedish, although not formally validated, as the Swedish and Norwegian languages are mutually understandable and the populations are similar. The FQ has originally been validated in primary care and has shown good face and discr…	Not Applicable
Blaney et al. (2013)	Cancer Survivors' Exercise Barriers, Facilitators And Preferences In The Context Of Fatigue, Quality Of Life And Physical Activity Participation: A Questionnaire-Survey	2013	Multidimensional Fatigue Symptom Inventory-Short Form (MFSI-SF)	No	Not Applicable	After
*Boing et al. (2018)	Physical Activity, Fatigue And Quality Of Life During A Clinical Adjuvant Treatment Of Breast Cancer: A Comparative Study	2018	Piper Fatigue Scale-Revised (PFS-R)	Yes	Fatigue was investigated using the Piper Fatigue Scale (PFS), validated for patients after breast cancer diagnosis, with a Cronbach alpha of 0.97. The Brazilian validation in cancer patients showed a Cronbach alpha of 0.84 to 0.94 for the whole scale.	After
Borneman et al. (2011)	Effectiveness Of A Clinical Intervention To Eliminate Barriers To Pain And Fatigue Management In Oncology	2011	Piper Fatigue Scale-Revised (PFS-R)	Yes	Mild (1-3), moderate (4-6), and severe (7-10) levels have been validated with declines in physical functioning (MOS-SF-36 Physical Functioning subscale and PFS-Total scores).	Not Applicable
Bortolon et al. (2014)	Cancer-Related Fatigue In Breast Cancer Patients After Surgery: A Multicomponent Model Using Partial Least Squares-Path Modeling	2014	Multidimensional Fatigue Inventory (MFI‐20)	Yes	The validated French version includes four dimensions: general fatigue, mental fatigue, reduced motivation, and reduced activity.	After
Bourmaud et al. (2017)	Cancer-Related Fatigue Management: Evaluation Of A Patient Education Program With A Large-Scale Randomised Controlled Trial, The PEPs Fatigue Study	2017	Piper Fatigue Scale-Revised (PFS-R)	Yes	The psychometric properties of the R-PFS have been validated in French for several tumour sites including breast, lung digestive and gynaecologic cancer.	Not Applicable
Buffart et al. (2013)	Fatigue Mediates The Relationship Between Physical Fitness And Quality Of Life In Cancer Survivors	2013	Multidimensional Fatigue Inventory (MFI‐20)	No	Not Applicable	Not Applicable
Buffart et al. (2014)	Mediators Of Physical Exercise For Improvement In Cancer Survivors' Quality Of Life	2014	Multidimensional Fatigue Inventory (MFI‐20)	Yes	Because we used valid and reliable questionnaires, the path analysis was conducted on the sum scores of the instruments.	Not Applicable
Busson et al. (2019)	Fatigue Level Changes With Time In Long-Term Hodgkin And Non-Hodgkin Lymphoma Survivors: A Joint EORTC-LYSA Cross-Sectional Study	2019	Multidimensional Fatigue Inventory (MFI‐20)	Yes	Validated specific questionnaires mostly used were: the Multidimensional Fatigue Inventory (MFI) [20] used in five HL and one NHL studies.	After
Buyukbayram & Citlik Saritas (2021)	The Effect Of Reiki And Guided Imagery Intervention On Pain And Fatigue In Oncology Patients: A Non-Randomized Controlled Study	2021	Piper Fatigue Scale-Revised (PFS-R)	Yes	The validity and reliability study of the scale was conducted by Canet al. in Turkey.	Not Applicable
*Cantarero-Villaneuva et al. (2011)	A Multimodal Exercise Program And Multimedia Support Reduce Cancer-Related Fatigue In Breast Cancer Survivors: A Randomised Controlled Clinical Trial	2011	Piper Fatigue Scale-Revised (PFS-R)	Yes	The PFS is a validated tool assessing CRF, and it was selected for its particular focus on related fatigue and pain.	Not Applicable
Cantarero-Villanueva et al. (2012)	The Handgrip Strength Test As A Measure Of Function In Breast Cancer Survivors: Relationship To Cancer-Related Symptoms And Physical And Physiologic Parameters	2012	Piper Fatigue Scale-Revised (PFS-R)	Yes	The Fatigue Piper Scale is a valid tool to assess cancer-related fatigue, and it was selected for its particular focus on related-fatigue and pain.	After
Cantarero-Villanueva et al. (2013a)	Aquatic Exercise In A Chest-High Pool For Hormone Therapy-Induced Arthralgia In Breast Cancer Survivors: A Pragmatic Controlled Trial	2013	Piper Fatigue Scale-Revised (PFS-R)	Yes	The Piper Fatigue Scale is a validated tool assessing cancer-related fatigue, and it was selected for its particular focus on related fatigue and pain.	Not Applicable
Cantarero-Villanueva et al. (2013b)	The Effectiveness Of A Deep Water Aquatic Exercise Program In Cancer-Related Fatigue In Breast Cancer Survivors: A Randomized Controlled Trial	2013	Piper Fatigue Scale-Revised (PFS-R)	No	Not Applicable	Not Applicable
Carayol et al. (2019)	Short- And Long-Term Impact Of Adapted Physical Activity And Diet Counseling During Adjuvant Breast Cancer Therapy: The "APAD1" Randomized Controlled Trial	2019	Multidimensional Fatigue Inventory (MFI‐20)	Yes	All questionnaires were available and validated in French.	Not Applicable
Chae et al. (2018)	Association Of Mitochondrial DNA Content In Peripheral Blood With Cancer-Related Fatigue And Chemotherapy-Related Cognitive Impairment In Early-Stage Breast Cancer Patients: A Prospective Cohort Study	2018	Multidimensional Fatigue Symptom Inventory-Short Form (MFSI-SF)	Yes	CRF was assessed using the validated Multidimensional Fatigue Symptom Inventory-Short Form (MFSI-SF) at both timepoints. Both English and Chinese versions of the MFSI-SF have been validated for use in cancer populations.	Not Applicable
Charalambous & Kouta (2016)	Cancer Related Fatigue And Quality Of Life In Patients With Advanced Prostate Cancer Undergoing Chemotherapy	2016	Cancer Fatigue Scale (CFS)	Yes	Third, this scale showed good validity and reliability in a number of cancer patients sufficient for testing the psychometric properties of this 15-item scale. The scale has English and German validated versions.	After
Charalambous & Kouta (2016)	Cancer Related Fatigue And Quality Of Life In Patients With Advanced Prostate Cancer Undergoing Chemotherapy	2016	Other (Interview)	No	Not Applicable	After
Charalambous et al. (2016)	Guided Imagery And Progressive Muscle Relaxation As A Cluster Of Symptoms Management Intervention In Patients Receiving Chemotherapy: A Randomized Control Trial	2016	Cancer Fatigue Scale (CFS)	No	Not Applicable	Not Applicable
Chen, Ahmad, & Ismail (2019)	Illness Acceptance As Mediator For Cancer-Related Complaints And Psychological Distresses Among Malaysian Cancer Patients	2019	Chalder Fatigue Scale	Yes	One hundred and six cancer patients were recruited and were requested to complete validated self-reported questionnaires that measured their psychological distresses, sleep quality, pain, fatigue and illness acceptance.	After
Corbett et al. (2016)	Cancer-Related Fatigue In Post-Treatment Cancer Survivors: Application Of The Common Sense Model Of Illness Representations	2016	Other (Focus Group)	No	Not Applicable	After
*Cordero, Dimsdale, & Navarro (2015)	Feeling "Pooped" And "Run Down?": Fatigue Experiences In Latino Cancer Patients	2015	Multidimensional Fatigue Symptom Inventory-Short Form (MFSI-SF)	No	Not Applicable	Not Reported
*Cordero, Dimsdale, & Navarro (2015)	Feeling "Pooped" And "Run Down?": Fatigue Experiences In Latino Cancer Patients	2015	Other (Focus Group)	No	Not Applicable	Not Reported
Crouch & Von Ah (2018)	Incidence And Factors Associated With Attentional Fatigue In Working Long-Term Breast Cancer Survivors	2018	Attentional Function Index-13	No	Not Applicable	After
Cuesta-Vargas et al. (2019)	Cancer-Related Fatigue Stratification System Based On Patient-Reported Outcomes And Objective Outcomes: A Cancer-Related Fatigue Ambulatory Index	2019	Piper Fatigue Scale-Revised (PFS-R)	Yes	The scale has high reliability (Cronbach’s α = 0.96) in the breast cancer population. Further, this Spanish version of the scale has been validated in Spanish breast cancer survivors, showing satisfactory psychometric properties.	After
Cuesta-Vargas et al. (2020)	Inertial Sensors Embedded In Smartphones As A Tool For Fatigue Assessment Based On Acceleration In Survivors Of Breast Cancer	2020	Other (30-Second Sit-to-Stand)	No	Not Applicable	After
de Raaf et al. (2012)	Inflammation And Fatigue Dimensions In Advanced Cancer Patients And Cancer Survivors: An Explorative Study	2012	Multidimensional Fatigue Inventory (MFI‐20)	No	Not Applicable	After
Dolgoy, O'Krafka, & McNeely (2020)	Cancer-Related Fatigue In Head And Neck Cancer Survivors: Energy And Functional Impacts	2020	Other (Written Questionnaire)	No	Not Applicable	After
Eyl et al. (2020)	Physical Activity And Long-Term Fatigue Among Colorectal Cancer Survivors - A Population-Based Prospective Study	2020	Fatigue Assessment Questionnaire (FAQ)	Yes	Furthermore, results of the study are only based on long-term CRC survivors with a primary CRC diagnosis, and fatigue was assessed using validated and standardized questionnaires.	Not Applicable
Eyl et al. (2020)	Physical Activity And Long-Term Fatigue Among Colorectal Cancer Survivors - A Population-Based Prospective Study	2020	EORTC QLQ-C30	Yes	Furthermore, results of the study are only based on long-term CRC survivors with a primary CRC diagnosis, and fatigue was assessed using validated and standardized questionnaires.	Not Applicable
Feng, Espina, & Saligan (2018)	Association Of Fatigue Intensification With Cognitive Impairment During Radiation Therapy For Prostate Cancer	2018	Piper Fatigue Scale-Revised (PFS-R)	Yes	Fatigue was assessed at baseline, 24 h (1 day), 7 days (1 week), and 14 days (2 weeks) after EBRT initiation, at midpoint, and at completion of EBRT, using the frequently administered 13-item Functional Assessment of Cancer Therapy – Fatigue (FACT-F), a validated, reliable, stand-alone measure of fatigue in cancer therapy.	Not Applicable
Fernández-de-las-Peñas et al. (2012)	Catechol-O-Methyltransferase Genotype (Val158met) Modulates Cancer-Related Fatigue And Pain Sensitivity In Breast Cancer Survivors	2012	Piper Fatigue Scale-Revised (PFS-R)	Yes	The PFS is a validated tool assessing cancer-related fatigue, and it was selected for its particular focus on related fatigue and pain.	After
Fox et al. (2020)	Sleep Disturbance And Cancer-Related Fatigue Symptom Cluster In Breast Cancer Patients Undergoing Chemotherapy	2020	Multidimensional Fatigue Symptom Inventory-Short Form (MFSI-SF)	No	Not Applicable	Not Applicable
Fu, Guang, & Gao (2018)	Percutaneous Nerve Electrical Stimulation For Fatigue Caused By Chemotherapy For Cervical Cancer	2018	Multidimensional Fatigue Inventory (MFI‐20)	No	Not Applicable	Not Applicable
Fu, Guang, & Gao (2018)	Percutaneous Nerve Electrical Stimulation For Fatigue Caused By Chemotherapy For Cervical Cancer	2018	Chalder Fatigue Scale	No	Not Applicable	Not Applicable
Gascón et al. (2013)	Usefulness Of The PERFORM Questionnaire To Measure Fatigue In Cancer Patients With Anemia: A Prospective, Observational Study	2013	PERFORM Questionnaire	Yes	The psychometric properties of the final, 12-item version were assessed in the validation study, conducted between November 2005 and September 2006, which showed good feasibility, internal consistency, test–retest reliability, convergent validity, and sensitivity to change.	Not Applicable
George et al. (2013)	Sedentary Behavior, Health-Related Quality Of Life, And Fatigue Among Breast Cancer Survivors	2013	Piper Fatigue Scale-Revised (PFS-R)	Yes	Given fatigue’s complex, subjective, multicausal, multidimensional nature, we measured fatigue using the Piper Fatigue Scale which has been shown to be a reliable and valid measure of subjective fatigue.	Not Applicable
George et al. (2014)	Better Postdiagnosis Diet Quality Is Associated With Less Cancer-Related Fatigue In Breast Cancer Survivors	2014	Piper Fatigue Scale-Revised (PFS-R)	Yes	At approximately 41-months postdiagnosis, fatigue was measured using the Piper Fatigue Scale which has been shown to be a reliable and valid measure of subjective fatigue.	Not Applicable
Gjerset et al. (2017)	Perceived Needs For Different Components In A Rehabilitation Program Among Cancer Survivors With Chronic Fatigue Compared To Survivors Without Chronic Fatigue	2017	Chalder Fatigue Scale	Yes	The response rate was relatively high (66%), the sample size was satisfactory and the use of validated questionnaires for fatigue and HRQoL are a strength.	After
Grégoire et al. (2020)	Effects Of An Intervention Combining Self-Care And Self-Hypnosis On Fatigue And Associated Symptoms In Post-Treatment Cancer Patients: A Randomized-Controlled Trial	2020	Multidimensional Fatigue Inventory (MFI‐20)	No	Not Applicable	Not Applicable
Haas (2011)	Fatigue, Self-Efficacy, Physical Activity, And Quality Of Life In Women With Breast Cancer	2011	Piper Fatigue Scale-Revised (PFS-R)	Yes	The 22-item scale measuring 4 dimensions of fatigue (behavioral/severity, affective meaning, sensory, and cognitive/mood) has established reliability and validity.	During
Hampson et al. (2015)	Altered Resting Brain Connectivity In Persistent Cancer Related Fatigue	2015	Multidimensional Fatigue Inventory (MFI‐20)	No	Not Applicable	After
Hayama & Inoue (2012)	The Effects Of Deep Breathing On 'Tension-Anxiety' And Fatigue In Cancer Patients Undergoing Adjuvant Chemotherapy	2012	Cancer Fatigue Scale (CFS)	Yes	A validity and reliability study of CFS for the Japanese was conducted, and Cronbach's alpha coefficient for the entire 15-item scale was 0.88.	Not Applicable
Horsboel et al. (2015)	Are Fatigue, Depression And Anxiety Associated With Labour Market Participation Among Patients Diagnosed With Haematological Malignancies? A Prospective Study	2015	Multidimensional Fatigue Inventory (MFI‐20)	Yes	The strength of our study is the use of self-reported data on fatigue, depression and anxiety obtained with validated scales in combination with the use of complete follow-up data on labour market participation from a highly valid and reliable population-based register.	Not Applicable
Huang et al. (2021)	Identification Of Distinct Profiles Of Cancer-Related Fatigue And Associated Risk Factors For Breast Cancer Patients Undergoing Chemotherapy: A Latent Class Analysis	2021	Chinese Cancer-Related Fatigue Assessment Scale	Yes	Item analyses and reliability analyses, including internal consistency, test-retest reliability, and validity (content validity, factor structure, and criterion-related validity) analyses, were conducted to evaluate the psychometric properties of the scale.	During
Ikeuchi et al. (2020)	The Relation Between Mindfulness And The Fatigue Of Women With Breast Cancer: Path Analysis	2020	Cancer Fatigue Scale (CFS)	Yes	The reliability and validity of the CFS for patients with cancer has been established, with Cronbach’s alpha coefficient = 0.88 for the entire 15-item scale.	After
Inglis et al. (2020)	Longitudinal Assessment Of The Impact Of Higher Body Mass Index On Cancer-Related Fatigue In Patients With Breast Cancer Receiving Chemotherapy	2020	Multidimensional Fatigue Symptom Inventory-Short Form (MFSI-SF)	Yes	Both the MFSI and SI are reliable and validated in cancer patients and survivors.	Not Applicable
Inglis et al. (2021)	Excess Body Weight And Cancer-Related Fatigue, Systemic Inflammation, And Serum Lipids In Breast Cancer Survivors	2021	Multidimensional Fatigue Symptom Inventory-Short Form (MFSI-SF)	Yes	Both the MFSI-SF and SI are reliable and validated in patients with cancer and breast cancer survivors.	After
Jain et al. (2012)	Complementary Medicine For Fatigue And Cortisol Variability In Breast Cancer Survivors: A Randomized Controlled Trial	2012	Multidimensional Fatigue Symptom Inventory-Short Form (MFSI-SF)	Yes	The Multidimensional Fatigue Symptom Inventory-short form has good reliability and validity, as well as sensitivity to change.	Not Applicable
James et al. (2015)	Cancer-Related Fatigue: Results From Patient Experience Surveys Undertaken In A UK Regional Cancer Centre	2015	EORTC QLQ-FA13	No	Not Applicable	Mixed
Jang et al. (2022)	Does The Association Between Fatigue And Fatigue Self-Management Preference Vary By Breast Cancer Stage?	2022	Piper Fatigue Scale-Revised (PFS-R)	No	Not Applicable	Mixed
Johnson et al. (2018)	Bright Light Therapy Improves Cancer-Related Fatigue In Cancer Survivors: A Randomized Controlled Trial	2018	Multidimensional Fatigue Symptom Inventory-Short Form (MFSI-SF)	No	Not Applicable	Not Applicable
Jong et al. (2018)	A Randomized Study Of Yoga For Fatigue And Quality Of Life In Women With Breast Cancer Undergoing (Neo) Adjuvant Chemotherapy	2018	Multidimensional Fatigue Inventory (MFI‐20)	No	Not Applicable	Not Applicable
Jong et al. (2018)	A Randomized Study Of Yoga For Fatigue And Quality Of Life In Women With Breast Cancer Undergoing (Neo) Adjuvant Chemotherapy	2018	Fatigue Quality List (FQL)	No	Not Applicable	Not Applicable
Kalter et al. (2016)	Mediators Of Exercise Effects On HRQol In Cancer Survivors After Chemotherapy	2016	Multidimensional Fatigue Inventory (MFI‐20)	Yes	The strengths of the present study are the examination of mediators in a well-designed RCT with a relatively large sample size, the use of valid and reliable instruments to assess outcome measures, and the use of path analyses enabling the simultaneous evaluation of multiple mediators.	Not Applicable
Kampshoff et al. (2015)	Randomized Controlled Trial Of The Effects Of High Intensity And Low-To-Moderate Intensity Exercise On Physical Fitness And Fatigue In Cancer Survivors: Results Of The Resistance And Endurance Exercise After Chemotherapy (REACT) Study	2015	Multidimensional Fatigue Inventory (MFI‐20)	Yes	The MFI is a validated questionnaire and consists of 20 items divided into five subscales: general fatigue, physical fatigue, reduced physical activity, reduced motivation, and mental fatigue.	Not Applicable
Kampshoff, van Dongen et al. (2018)	Long-Term Effectiveness And Cost-Effectiveness Of High Versus Low-To-Moderate Intensity Resistance And Endurance Exercise Interventions Among Cancer Survivors	2018	Multidimensional Fatigue Inventory (MFI‐20)	Yes	Strengths of this study include the direct comparison between HI and LMI exercise interventions, longer-term effectiveness and cost-effectiveness analyses, multicentre RCT design, large sample size, the use of valid and reliable outcome measures, and the use of state-of-the-art statistical methods.	Not Applicable
Kim (Sue) et al. (2020a)	Pre-Post Analysis Of A Social Capital-Based Exercise Adherence Intervention For Breast Cancer Survivors With Moderate Fatigue: A Randomized Controlled Trial	2020	Piper Fatigue Scale-Revised (PFS-R)	Yes	The reliability and validity of the R-PFS-K have been established for use on Korean BCS.	Not Applicable
Kim (Sue) et al. (2020b)	The Experience Of Cancer-Related Fatigue, Exercise And Exercise Adherence Among Women Breast Cancer Survivors: Insights From Focus Group Interviews	2020	Other (Focus Group)	No	Not Applicable	After
Kim (Sung Hae) et al. (2020)	Pro-Inflammatory Cytokine Levels And Cancer-Related Fatigue In Breast Cancer Survivors: Effects Of An Exercise Adherence Program	2020	Piper Fatigue Scale-Revised (PFS-R)	No	Not Applicable	Not Applicable
Kim (Sung Hae) et al. (2020)	Pro-Inflammatory Cytokine Levels And Cancer-Related Fatigue In Breast Cancer Survivors: Effects Of An Exercise Adherence Program	2020	Other (Enzyme-Linked Immunosorbent Assay Kits)	No	Not Applicable	Not Applicable
Köhler et al. (2014)	Cancer-Related Fatigue In Patients Before And After Radical Prostatectomy. Results Of A Prospective Multi-Centre Study	2014	Multidimensional Fatigue Inventory (MFI‐20)	Yes	The results of a psychometric assessment support the validity of the MFI.	Not Applicable
Koole et al. (2020)	Is Dietary Supplement Use Longitudinally Associated With Fatigue In Stage I-III Colorectal Cancer Survivors?	2020	Checklist Individual Strength (CIS)	Yes	Fatigue was assessed using the Checklist Individual Strength (CIS), a validated 20-item questionnaire that has been used in CRC survivors before.	Not Applicable
*Kröz et al. (2017)	Impact Of A Combined Multimodal-Aerobic And Multimodal Intervention Compared To Standard Aerobic Treatment In Breast Cancer Survivors With Chronic Cancer-Related Fatigue - Results Of A Three-Armed Pragmatic Trial In A Comprehensive Cohort Design	2017	Cancer Fatigue Scale (CFS)	Yes	The CFS was developed in Japan [30], and validated in German as the CFS-D.	Not Applicable
Kühl et al. (2018)	Validation Of Inflammatory Genetic Variants Associated With Long-Term Cancer Related Fatigue In A Large Breast Cancer Cohort	2018	Fatigue Assessment Questionnaire (FAQ)	Yes	The FAQ is a 20-item, multidimensional self-assessment questionnaire that has been validated for a German-speaking population.	Not Applicable
Kyrdalen et al. (2010a)	Fatigue In Hormone-Naïve Prostate Cancer Patients Treated With Radical Prostatectomy Or Definitive Radiotherapy	2010	Chalder Fatigue Scale	Yes	We regard the use of a validated and specific fatigue instrument to be an advantage of our study.	After
Kyrdalen et al. (2010b)	Fatigue In Prostate Cancer Survivors Treated With Definitive Radiotherapy And LHRH Analogs	2010	Chalder Fatigue Scale	Yes	The use of a validated instrument for the assessment of fatigue and CF is an additional advantage.	After
Lacourt et al. (2018)	An Effort Expenditure Perspective On Cancer-Related Fatigue	2018	Multidimensional Fatigue Symptom Inventory-Short Form (MFSI-SF)	No	Not Applicable	Mixed
Lacourt et al. (2018)	An Effort Expenditure Perspective On Cancer-Related Fatigue	2018	Checklist Individual Strength (CIS)	No	Not Applicable	Mixed
Lacourt et al. (2018)	An Effort Expenditure Perspective On Cancer-Related Fatigue	2018	Other (Visual Analogue Scale)	No	Not Applicable	Mixed
Lee et al. (2020)	Prediction Of Breast Cancer Treatment-Induced Fatigue By Machine Learning Using Genome-Wide Association Data	2020	EORTC QLQ-FA12	Yes	Our study has important strengths, including its prospective and longitudinal design and the use of validated fatigue multidimensional questionnaires.	Not Applicable
Levkovich, Cohen, & Karkabi (2019)	The Experience Of Fatigue In Breast Cancer Patients 1-12 Month Post-Chemotherapy: A Qualitative Study	2019	Other (Interview)	No	Not Applicable	After
Li & Yuan (2011)	Levels Of Fatigue In Chinese Women With Breast Cancer And Its Correlates: A Cross-Sectional Questionnaire Survey	2011	Piper Fatigue Scale-Revised (PFS-R)	No	Not Applicable	During
Lin et al. (2019)	Influence Of Yoga On Cancer-Related Fatigue And On Mediational Relationships Between Changes In Sleep And Cancer-Related Fatigue: A Nationwide, Multicenter Randomized Controlled Trial Of Yoga In Cancer Survivors	2019	Multidimensional Fatigue Symptom Inventory-Short Form (MFSI-SF)	Yes	MFSI is a 30-item self-report and validated fatigue instrument.	Not Applicable
Lin et al. (2021)	Auricular Acupressure For Cancer-Related Fatigue During Lung Cancer Chemotherapy: A Randomised Trial	2021	Cancer Fatigue Scale (CFS)	Yes	The CFS-C is reliable (Cronbach's alpha rα: 0.64 - 0.86, test-retest reliability rrt: 0.55 - 0.77) with robust validity.	Not Applicable
Liu et al. (2012)	The Longitudinal Relationship Between Fatigue And Sleep In Breast Cancer Patients Undergoing Chemotherapy	2012	Multidimensional Fatigue Symptom Inventory-Short Form (MFSI-SF)	Yes	Fatigue was assessed with the 30-item Multidimensional Fatigue Symptom Inventory-Short Form (MFSI-SF), which has been shown to be a valid and reliable tool for the multidimensional assessment of cancer-related fatigue.	Not Applicable
Liu et al. (2020)	Effect Of The Solution-Focused Brief Therapy On Cancer-Related Fatigue In Breast Cancer Patients Under Adjuvant Chemotherapy: A Randomized Trial	2020	Piper Fatigue Scale-Revised (PFS-R)	No	Not Applicable	Not Applicable
Mardanian-Dehkordi & Kahangi (2018)	The Relationship Between Perception Of Social Support And Fatigue In Patients With Cancer	2018	Cancer Fatigue Scale (CFS)	No	Not Applicable	During
Matsugaki et al. (2018)	Immediate Effects Of Exercise Intervention On Cancer-Related Fatigue	2018	Cancer Fatigue Scale (CFS)	Yes	The reliability, validity, and feasibility of the CFS were confirmed by a previous study.	Not Applicable
Miaskowski et al. (2011)	Sleep-Wake Circadian Activity Rhythm Parameters And Fatigue In Oncology Patients Before The Initiation Of Radiation Therapy	2011	Visual Analogue Scale for Fatigue (VAS-F)	Yes	The LFS was chosen for this study because it is relatively short, easy to administer, and has well established validity and reliability.	Not Applicable
Miaskowski et al. (2011)	Sleep-Wake Circadian Activity Rhythm Parameters And Fatigue In Oncology Patients Before The Initiation Of Radiation Therapy	2011	Attentional Function Index-16	Yes	The AFI has established reliability and validity.	Not Applicable
Mijwel et al. (2019)	High-Intensity Exercise During Chemotherapy Induces Beneficial Effects 12 Months Into Breast Cancer Survivorship	2019	Piper Fatigue Scale-Revised (PFS-R)	No	Not Applicable	Not Applicable
Miura, Ando, & Imai (2016)	The Association Of Cognitive Fatigue With Menopause, Depressive Symptoms, And Quality Of Life In Ambulatory Breast Cancer Patients	2016	Cancer Fatigue Scale (CFS)	No	Not Applicable	Mixed
Molassiotis et al. (2012)	Acupuncture For Cancer-Related Fatigue In Patients With Breast Cancer: A Pragmatic Randomized Controlled Trial	2012	Multidimensional Fatigue Inventory (MFI‐20)	Yes	The MFI is a brief 20-item well-validated scale.	Not Applicable
Molassiotis et al. (2013)	A Randomized, Controlled Trial Of Acupuncture Self-Needling As Maintenance Therapy For Cancer-Related Fatigue After Therapist-Delivered Acupuncture	2013	Multidimensional Fatigue Inventory (MFI‐20)	Yes	It is a well-validated scale tested in volunteers and chronically ill populations including cancer patients, with an average Cronbach alpha of 0.84 and good construct and convergent validity.	Not Applicable
Mulhaeriah et al. (2018)	Effectiveness Of Relaxation Breathing Exercise On Fatigue In Gynecological Cancer Patients Undergoing Chemotherapy	2018	Piper Fatigue Scale-Revised (PFS-R)	No	Not Applicable	Not Applicable
Nilsson et al. (2020)	Moderate-To-Vigorous Intensity Physical Activity Is Associated With Modified Fatigue During And After Cancer Treatment	2020	Chalder Fatigue Scale	No	Not Applicable	Not Applicable
Nowe et al. (2019)	Cancer-Related Fatigue And Associated Factors In Young Adult Cancer Patients	2019	EORTC QLQ-FA12	Yes	The model fit for the AYA LE study dataset used proved to be good (Comparative Fit Index = 0.96, standardized root mean square residual = 0.04), and every subscale showed discriminant and convergent validity (composite reliabilities: physical: 0.92; emotional: 0.89; and cognitive: 0.74).	Not Applicable
Oei et al. (2020)	Impact Of Oncological Therapy And Viscum Album L Treatment On Cancer-Related Fatigue And Internal Coherence In Nonmetastasized Breast Cancer Patients	2020	Cancer Fatigue Scale (CFS)	Yes	The CFS was originally developed in Japan, and after transcultural adaption, it was validated in German (CFS-D) and was used here.	Not Applicable
Oldervoll et al. (2011)	Physical Exercise For Cancer Patients With Advanced Disease: A Randomized Controlled Trial	2011	Chalder Fatigue Scale	Yes	The FQ was originally validated in primary care and has been shown to have good face and discriminant validity and good and stable psychometric properties across populations [18, 19]. No specific validation study has been performed in cancer patients, but the instrument has been recommended for use in cancer patients.	Not Applicable
*Otaghi et al. (2019)	Effects Of Home-Based Walking Program On Fatigue In Patients With Cancer	2019	Multidimensional Fatigue Inventory (MFI‐20)	Yes	The validity and reliability of MFI questionnaire was evaluated by Khani et al. in 2012 different groups.	Not Applicable
Parveen et al. (2019)	Fatigue And Functional Ability In Patients Undergoing Upfront Surgical Treatment For Solid Malignancies	2019	Multidimensional Fatigue Inventory (MFI‐20)	No	Not Applicable	Not Applicable
Penner et al. (2020)	"Honorable Toward Your Whole Self": Experiences Of The Body In Fatigued Breast Cancer Survivors	2020	Other (Interview)	No	Not Applicable	After
Pongthavornkamol et al. (2012)	Comparing The Meanings Of Fatigue In Individuals With Cancer In Thailand And Canada	2012	Other (Interview)	No	Not Applicable	Not Applicable
Poort et al. (2021)	Lived Experiences Of Women Reporting Fatigue During PARP Inhibitor Maintenance Treatment For Advanced Ovarian Cancer: A Qualitative Study	2021	Other (Interview)	No	Not Applicable	After
Regan & Hegarty (2017)	The Importance Of Self-Care For Fatigue Amongst Patients Undergoing Chemotherapy For Primary Cancer	2017	Piper Fatigue Scale-Revised (PFS-R)	Yes	Reliability of the PFS-R in terms of internal scale structure, was determined with a sample of breast cancer survivors (Cronbach's alpha of 0.97), and factor analysis was used to establish validity of the dimensional structure, revealing four dimensions of subjective fatigue.	During
Regan & Hegarty (2017)	The Importance Of Self-Care For Fatigue Amongst Patients Undergoing Chemotherapy For Primary Cancer	2017	Other (Written Questionnaire)	No	Not Applicable	During
Reif et al. (2013)	A Patient Education Program Is Effective In Reducing Cancer-Related Fatigue: A Multi-Centre Randomised Two-Group Waiting-List Controlled Intervention Trial	2013	Fatigue Assessment Questionnaire (FAQ)	No	Not Applicable	Not Applicable
Rissanen et al. (2014)	Group Versus Individual Stress Management Intervention In Breast Cancer Patients For Fatigue And Emotional Reactivity: A Randomised Intervention Study	2014	Multidimensional Fatigue Inventory (MFI‐20)	Yes	The Swedish version of MFI-20 has been validated and has demonstrated good psychometric properties.	Not Applicable
Rozmus et al. (2021)	Cancer-Related Fatigue Reported In Online Discussion Groups	2021	Other (Online Discussion Forum)	No	Not Applicable	Not Applicable
Sadeghi, Gozali, & Moghaddam Tabrizi (2016)	Effects Of Energy Conservation Strategies On Cancer Related Fatigue And Health Promotion Lifestyle In Breast Cancersurvivors: A Randomized Control Trial	2016	Cancer Fatigue Scale (CFS)	No	Not Applicable	Not Applicable
Salmon et al. (2017)	Identifying Patterns Of Adaptation In Breast Cancer Patients With Cancer-Related Fatigue Using Response Shift Analyses At Subgroup Level	2017	Multidimensional Fatigue Inventory (MFI‐20)	No	Not Applicable	Not Applicable
Sato (2020)	Evaluation Of Fatigue In Cancer Patients In An Area Affected By The Great East Japan Earthquake	2020	Other (Written Questionnaire)	No	Not Applicable	Not Applicable
Schad et al. (2020)	Analysis Of Changes In Cancer-Related Fatigue Of Breast Cancer Patients Receiving An Integrative Medicine Program	2020	Cancer Fatigue Scale (CFS)	Yes	The Cancer Fatigue Scale was originally developed in Japan and after transcultural adaption was validated in German.	Not Applicable
Schjolberg et al. (2014)	Effects Of An Educational Intervention For Managing Fatigue In Women With Early Stage Breast Cancer	2014	Chalder Fatigue Scale	Yes	FQ has been well validated internationally and it has good psychometric properties, including with Norwegian samples.	Not Applicable
Schlemmer et al. (2015)	Is Glutamine Deficiency The Link Between Inflammation, Malnutrition, And Fatigue In Cancer Patients?	2015	Cancer Fatigue Scale (CFS)	Yes	To evaluate the global fatigue score, patients completed the questionnaire of the German version of the Cancer Fatigue Scale (CFS-D) originally developed and validated in Japan asking for signs of physical (6 questions), affective (4 questions), and cognitive (5 questions) fatigue.	After
Schmidt et al. (2015a)	Determinants Of Long-Term Fatigue In Breast Cancer Survivors: Results Of A Prospective Patient Cohort Study	2015	Fatigue Assessment Questionnaire (FAQ)	Yes	At follow-up (median 6.3 years post-diagnosis, MARIEplus), disease-free cancer survivors (N = 1,928) reported current fatigue using a validated multidimensional questionnaire.	Not Applicable
Schmidt et al. (2015b)	Effects Of Resistance Exercise On Fatigue And Quality Of Life In Breast Cancer Patients Undergoing Adjuvant Chemotherapy: A Randomized Controlled Trial	2015	Fatigue Assessment Questionnaire (FAQ)	Yes	Fatigue was self-assessed using the validated 20-item multidimensional Fatigue Assessment Questionnaire (FAQ).	Not Applicable
Schmidt et al. (2016a)	Cancer-Related Fatigue Shows A Stable Association With Diurnal Cortisol Dysregulation In Breast Cancer Patients	2016	Fatigue Assessment Questionnaire (FAQ)	Yes	The psychometric properties of the FAQ have been validated for German-speaking cancer patients.	Not Applicable
Schmidt et al. (2016b)	Resistance Exercise And Inflammation In Breast Cancer Patients Undergoing Adjuvant Radiation Therapy: Mediation Analysis From A Randomized, Controlled Intervention Trial	2016	Fatigue Assessment Questionnaire (FAQ)	No	Not Applicable	Not Applicable
Schmidt et al. (2018)	Determinants Of Physical, Affective, And Cognitive Fatigue During Breast Cancer Therapy And 12 Months Follow-Up	2018	Fatigue Assessment Questionnaire (FAQ)	Yes	Fatigue was self-assessed with the 20-item Fatigue Assessment Questionnaire (FAQ) that was developed and validated for cancer patients.	Not Applicable
Schmitt et al. (2016)	A 3-Week Multimodal Intervention Involving High-Intensity Interval Training In Female Cancer Survivors: A Randomized Controlled Trial	2016	Multidimensional Fatigue Inventory (MFI‐20)	No	Not Applicable	Not Applicable
Schreier et al. (2019)	Post-Treatment Symptoms Of Pain, Anxiety, Sleep Disturbance, And Fatigue In Breast Cancer Survivors	2019	Piper Fatigue Scale-12 (PFS-12)	Yes	Reeve et al. (2012) reported that PFS-12 content validity of the instrument was established.	After
Schulz et al. (2017)	Physical Condition, Nutritional Status, Fatigue, And Quality Of Life In Oncological Out-Patients	2017	Multidimensional Fatigue Inventory (MFI‐20)	Yes	The MFI-20 is a reliable and valid instrument to assess fatigue in cancer patients.	Not Reported
Sha et al. (2015)	Biomarkers For Cancer-Related Fatigue And Adverse Reactions To Chemotherapy In Lung Cancer Patients	2015	Cancer Fatigue Scale (CFS)	No	Not Applicable	Not Applicable
Shi et al. (2020)	Inflammatory Biomarkers, Hematopoietic Stem Cells, And Symptoms In Breast Cancer Patients Undergoing Adjuvant Radiation Therapy	2020	Multidimensional Fatigue Inventory (MFI‐20)	No	Not Applicable	Not Applicable
Singer et al. (2011)	Age- And Sex-Standardised Prevalence Rates Of Fatigue In A Large Hospital-Based Sample Of Cancer Patients	2011	Multidimensional Fatigue Inventory (MFI‐20)	Yes	Fatigue was assessed using the MFI, an internationally validated, multidimensional self-administered instrument.	Not Applicable
Sobel-Fox et al. (2013)	Assessment Of Daily And Weekly Fatigue Among African American Cancer Survivors	2013	Multidimensional Fatigue Symptom Inventory-Short Form (MFSI-SF)	Yes	This self-report questionnaire has been validated in multiple cancer populations for use in the assessment of cancer-related fatigue.	Not Applicable
*Song et al. (2021)	Clinical Observation Of Cancer-Related Fatigue Treated With Ginger-Isolated Moxibustion In The Patients With Gastric Cancer	2021	Piper Fatigue Scale-Revised (PFS-R)	No	Not Applicable	Not Applicable
Sørensen et al. (2020)	Social Support In Early-Stage Breast Cancer Patients With Fatigue	2020	Chalder Fatigue Scale	Yes	FQ has good reliability and validity, and the questionnaire is used in Norwegian and in international studies.	After
Spahn et al. (2013)	Can A Multimodal Mind-Body Program Enhance The Treatment Effects Of Physical Activity In Breast Cancer Survivors With Chronic Tumor-Associated Fatigue? A Randomized Controlled Trial	2013	Multidimensional Fatigue Inventory (MFI‐20)	No	Not Applicable	Not Applicable
Spichiger et al. (2012)	Fatigue In Patients Undergoing Chemotherapy, Their Self-Care And The Role Of Health Professionals: A Qualitative Study	2012	Other (Interview)	No	Not Applicable	During
Sprod et al. (2010)	Three Versus Six Months Of Exercise Training In Breast Cancer Survivors	2010	Piper Fatigue Scale-Revised (PFS-R)	No	Not Applicable	Not Applicable
Sprod et al. (2010)	Three Versus Six Months Of Exercise Training In Breast Cancer Survivors	2010	Other (Muscular Test Battery)	No	Not Applicable	Not Applicable
Sprod et al. (2015)	Effects Of Yoga On Cancer-Related Fatigue And Global Side-Effect Burden In Older Cancer Survivors	2015	Multidimensional Fatigue Symptom Inventory-Short Form (MFSI-SF)	Yes	The MFSI-SF has been psychometrically validated in a sample of 304 patients with cancer. It has been deemed reliable and valid in this population.	Not Applicable
Steindorf et al. (2014)	Randomized, Controlled Trial Of Resistance Training In Breast Cancer Patients Receiving Adjuvant Radiotherapy: Results On Cancer-Related Fatigue And Quality Of Life	2014	Fatigue Assessment Questionnaire (FAQ)	Yes	Fatigue was assessed with the Fatigue Assessment Quetionnaire (FAQ), a 20-item, self-assessment questionnaire validated for a German-speaking population.	Not Applicable
Steindorf et al. (2019)	Quality Of Life, Fatigue, And Sleep Problems In Pancreatic Cancer Patients—A Randomized Trial On The Effects Of Exercise	2019	Multidimensional Fatigue Inventory (MFI‐20)	Yes	The validated 20-item questionnaire consists of 5 subscales (general fatigue, physical fatigue, reduced activity, reduced motivation, and mental fatigue) ranging from 0 to 20, with higher scores indicating more fatigue.	Not Applicable
*Strebkova (2020)	Subjective Well-Being And Its Impact On Cancer-Related Fatigue In Patients Undergoing Radiotherapy And Long-Term Survivors	2020	Multidimensional Fatigue Inventory (MFI‐20)	Yes	It has been additionally validated to be used for patients with cancer during the conducted study of 275 patients undergoing radiotherapy.	Mixed
Sundbom et al. (2020)	Patient-Reported Experience And Outcome Measures During Treatment For Gastroesophageal Cancer	2020	Multidimensional Fatigue Inventory (MFI‐20)	Yes	The Swedish version of MFI-20 has been validated in several studies, for example in patients receiving radiotherapy and palliative cancer care as well as an outpatient sample and hospital staff.	Not Applicable
Sundbom et al. (2020)	Patient-Reported Experience And Outcome Measures During Treatment For Gastroesophageal Cancer	2020	Other (Timed Stand Test)	No	Not Applicable	Not Applicable
Susanne et al. (2019)	Predictors Of Fatigue In Cancer Patients: A Longitudinal Study	2019	EORTC QLQ-FA12	No	Not Applicable	Not Applicable
Tabrizi & Alizadeh (2017)	Cancer Related Fatigue In Breast Cancer Survivors: In Correlation To Demographic Factors	2017	Cancer Fatigue Scale (CFS)	No	Not Applicable	During
Thong et al. (2018)	Identifying The Subtypes Of Cancer-Related Fatigue: Results From The Population-Based PROFILES Registry	2018	Multidimensional Fatigue Inventory (MFI‐20)	No	Not Applicable	After
Toh et al. (2019)	Association Of Plasma Leptin, Pro-Inflammatory Adipokines And Cancer-Related Fatigue In Early-Stage Breast Cancer Patients: A Prospective Cohort Study	2019	Multidimensional Fatigue Symptom Inventory-Short Form (MFSI-SF)	Yes	The observed difference in direction for effect of leptin on fatigue may be partly attributed to the non‐specific nature of fatigue, which can be challenging to quantify despite use of validated questionnaires and is dependent on the study tools used.	Not Applicable
Toh et al. (2020)	Association Of Mitochondrial DNA Content And Displacement Loop Region Sequence Variations With Cancer-Related Fatigue In Breast Cancer Survivors Receiving Chemotherapy	2020	Multidimensional Fatigue Symptom Inventory-Short Form (MFSI-SF)	Yes	The study tool has been validated for usage in Singapore, and the measurement equivalence of both the English and Chinese versions has been demonstrated in breast cancer patients in Singapore.	Not Applicable
Travier et al. (2015)	Effects Of An 18-Week Exercise Programme Started Early During Breast Cancer Treatment: A Randomised Controlled Trial	2015	Multidimensional Fatigue Inventory (MFI‐20)	Yes	The validated MFI is a 20-item questionnaire designed to measue general fatigue, physical fatigue, reduced activity, reduced motivation, and mental fatigue.	Not Applicable
Travier et al. (2015)	Effects Of An 18-Week Exercise Programme Started Early During Breast Cancer Treatment: A Randomised Controlled Trial	2015	Fatigue Quality List (FQL)	No	Not Applicable	Not Applicable
Tsai et al. (2010)	The Fatigue Experiences Of Older Taiwanese Women With Breast Cancer	2010	Other (Interview)	No	Not Applicable	Mixed
Van Onselen et al. (2012)	Identification Of Distinct Subgroups Of Breast Cancer Patients Based On Self-Reported Changes In Sleep Disturbance	2012	Visual Analogue Scale for Fatigue (VAS-F)	No	Not Applicable	Not Applicable
Van Onselen et al. (2012)	Identification Of Distinct Subgroups Of Breast Cancer Patients Based On Self-Reported Changes In Sleep Disturbance	2012	Attentional Function Index-16	No	Not Applicable	Not Applicable
Van Vulpen et al. (2016)	Effects Of An Exercise Program In Colon Cancer Patients Undergoing Chemotherapy	2016	Multidimensional Fatigue Inventory (MFI‐20)	Yes	All questionnaires used were available in Dutch and validated. The validated 20-item MFI consists of five subscales.	Not Applicable
Van Vulpen et al. (2016)	Effects Of An Exercise Program In Colon Cancer Patients Undergoing Chemotherapy	2016	Fatigue Quality List (FQL)	Yes	All questionnaires used were available in Dutch and validated.	Not Applicable
van Vulpen et al. (2018)	Effects Of Physical Exercise On Markers Of Inflammation In Breast Cancer Patients During Adjuvant Chemotherapy	2018	Fatigue Assessment Questionnaire (FAQ)	Yes	The FAQ is a validated, 20-item questionnaire, covering the dimensions physical, affective, and cognitive fatigue.	Not Applicable
van Vulpen et al. (2018)	Effects Of Physical Exercise On Markers Of Inflammation In Breast Cancer Patients During Adjuvant Chemotherapy	2018	Multidimensional Fatigue Inventory (MFI‐20)	Yes	The MFI is a validated, 20-item questionnaire, designed to measure the dimensions general fatigue, physical fatigue, mental fatigue, ‘reduced activity,’ and ‘reduced motivation’.	Not Applicable
van Waart et al. (2015)	Effect Of Low-Intensity Physical Activity And Moderate- To High-Intensity Physical Exercise During Adjuvant Chemotherapy On Physical Fitness, Fatigue, And Chemotherapy Completion Rates: Results Of The PACES Randomized Clinical Trial	2015	Multidimensional Fatigue Inventory (MFI‐20)	No	Not Applicable	Not Applicable
Von Ah et al. (2017)	Relationship Of Self-Reported Attentional Fatigue To Perceived Work Ability In Breast Cancer Survivors	2017	Attentional Function Index-13	Yes	The AFI has established reliability and validity with a reported Cronbach's alpha of 0.92 for the total instrument and a range from 0.80 to 0.92 for the 3 subscales.	After
Wang et al. (2013)	Relationship Between Cancer-Related Fatigue And Personality In Patients With Breast Cancer After Chemotherapy	2013	Cancer Fatigue Scale (CFS)	Yes	The reliability and validity of this scale have been established by previous studies. Chinese version of Cancer Fatigue Scale has good reliability and validity.	After
Watson & van Kessel (2018)	Cancer Survivors' Experiences And Explanations Of Postcancer Fatigue: An Analysis Of Online Blogs	2018	Other (Online Blog)	No	Not Applicable	After
Wei & Li (2018)	The Relationship Between Nutritional Risks And Cancer-Related Fatigue In Patients With Colorectal Cancer Fast-Track Surgery	2018	Cancer Fatigue Scale (CFS)	No	Not Applicable	Not Applicable
Weißflog et al. (2015)	Does Psychodynamic Short-Term Psychotherapy For Depressed Breast Cancer Patients Also Improve Fatigue? Results From A Randomized Controlled Trial	2015	Multidimensional Fatigue Inventory (MFI‐20)	No	Not Applicable	Not Applicable
Witlox et al. (2018)	Four-Year Effects Of Exercise On Fatigue And Physical Activity In Patients With Cancer	2018	Multidimensional Fatigue Inventory (MFI‐20)	Yes	Fatigue was assessed using the validated Dutch version of the Multidimensional Fatigue Inventory (MFI).	Not Applicable
Xie et al. (2020)	The Effects Of Add-On Self-Care Education On Quality Of Life And Fatigue In Gastrointestinal Cancer Patients Undergoing Chemotherapy	2020	Fatigue Assessment Questionnaire (FAQ)	Yes	Fatigue was self-assessed by the patients using the validated 20-item multidimensional Fatigue Assessment Questionnaire.	Not Applicable
Zetzl et al. (2021)	Yoga Effectively Reduces Fatigue And Symptoms Of Depression In Patients With Different Types Of Cancer	2021	EORTC QLQ-FA12	No	Not Applicable	Not Applicable
Zhang et al. (2017)	Effect Of Therapeutic Care For Treating Fatigue In Patients With Breast Cancer Receiving Chemotherapy	2017	Multidimensional Fatigue Inventory (MFI‐20)	Yes	This well-validated scale consists of 5 areas: general fatigue, physical fatigue, reduced activity, reduced motivation, and mental fatigue.	Not Applicable
*Zhou et al. (2020)	Effect Of At-Home Cognitive Behavior Therapy Combined With Nursing On Revised Piper Fatigue Scale, Pittsburgh Sleep Quality Index, Self-Rating Anxiety Scale And Self-Rating Depression Scale Of Ovarian Cancer Patients After Chemotherapy	2020	Piper Fatigue Scale-Revised (PFS-R)	No	Not Applicable	Not Applicable
Title: The definitions, assessment, and dimensions of cancer-related fatigue: A scoping review
Journal: Supportive Care in Cancer
Authors: Kayla F. Keane, Jordan Wickstrom, Alicia A. Livinski, Catherine Blumhorst, Tzu-fang Wang, Leorey N. Saligan
Corresponding Author Name, Affiliation, and Email: Leorey N. Saligan; National Institute of Nursing Research, National Institutes of
Health, Bethesda, MD, USA; Leorey.Saligan@nih.gov
