# Supplementary material for: The definitions, assessment, and dimensions of cancer-related fatigue: A scoping review
Source: Support Care Cancer. 2024 Jun 25;32(7):457. doi: 10.1007/s00520-024-08615-y (PMC11199267; doi:10.1007/s00520-024-08615-y)
Supplement: Supplementary file 5 — Supplementary file5 (XLSX 95 KB) [file 520_2024_8615_MOESM5_ESM.xlsx]

## Sheet: All Other Variables
Online Resource 5. Results presented by article for all other data items.
Article Hyperlink	Article Title	Article Year of Official Publication (Not E-Publication)	Country	Study Design - Longitudinal vs. Cross-Sectional	Study Design - Quantitative vs. Qualitative	Study Design - Experimental vs. Observational	Cancer Treatment (Observational Study Design Only) - Original Data	Cancer Treatment (Observational Study Design Only) - Recoded Data	Cancer Intervention (Experimental Study Design Only) - Original Data	Cancer Intervention (Experimental Study Design Only) - Recoded Data	Total Sample Size	Total # Females	Total # Males	Age in Years (Range if Available, Otherwise Mean ± SD)	Race - Original Data	Race - Recoded Data	Cancer Diagnosis - Original Data	Cancer Diagnosis - Recoded Data	Multidimensional CRF Definition Yes, No, Not Reported	Used NCCN's CRF Definition Yes, No, Not Reported	Dimensions of CRF Assessment (Quantitative Study Design Only) - Original Data	Dimensions of CRF Assessment (Quantitative Study Design Only) - Recoded Data	Article Used Multidimensional Measures (Quantitative Study Design Only) - Yes or No	Outcomes Related to Fatigue Dimensions
*Abu Obead et al. (2014a)	Chemotherapy-Induced Fatigue Among Jordanian Cancer Patients: What Are The Contributing Factors?	2014	Jordan	Longitudinal	Quantitative	Observational	Chemotherapy	Chemotherapy	Not Applicable	Not Applicable	43	26	17	21–74	Not Reported	Not Reported	Breast, Bladder, Colon, Lymphoma, Multiple Myeloma, Non-Small Cell Lung Cancer, Ovarian, Prostate, Stomach, Testicular	Blood Dyscrasias, Breast Cancer, GI Malignancies, GU Malignancies, Lung Cancer	Yes	No	Affective, Behavioral, Cognitive, Sensory	Affective, Behavioral, Cognitive, Sensory	Yes	Significant differences were found between pre- and four weeks post-treatment with the first dose of chemotherapy in scores for the behavioral, affective, sensory, and cognitive dimensions subscales (t = -2.24, -2.19, -2.4, -2.4, df = 42, p < 0.05), respectively (Table 4).
*Abu Obead et al. (2014b)	Fatigue In Early Stage Among Jordanian Patients With Cancer Receiving Chemotherapy	2014	Jordan	Longitudinal	Quantitative	Observational	Chemotherapy	Chemotherapy	Not Applicable	Not Applicable	43	26	17	21–74	Not Reported	Not Reported	Breast, Bladder, Colon, Lymphoma, Multiple Myeloma (assumed), Non-Small Cell Lung Cancer (assumed), Ovarian, Prostate, Stomach, Testicular	Blood Dyscrasias, Breast Cancer, GI Malignancies, GU Malignancies, Lung Cancer	Yes	Yes	Affective, Behavioral, Cognitive, Sensory	Affective, Behavioral, Cognitive, Sensory	Yes	Significant differences were found between pre and after 4 weeks from receiving the first dose of chemotherapy treatment scores for behavioral, affective, sensory, and cognitive dimensions subscales (t = -2.24, -2.19, -2.4, -2.4, df = 42, p < 0.05), respectively (Table 4).
Akbas et al. (2021)	Determination Of The Relationship Between The Fatigue And Social Support Levels Of Cancer Patients: A Cross-Sectional Study	2021	Turkey	Cross-Sectional	Quantitative	Observational	Chemotherapy	Chemotherapy	Not Applicable	Not Applicable	50	50	0	23–81	Not Reported	Not Reported	Ovary, Endometrium, Cervix, Does Not Know	GU Malignancies, Unspecified	Yes	No	Affective, Behavioral, Cognitive, Sensory	Affective, Behavioral, Cognitive, Sensory	Yes	Low level of negative correlation was found between the social support to cancer patients scale emotional support subdimension and the Piper Fatigue Scale (PFS) affective subdimension (p = 0.034) (Table 3). Significant difference between the economic status of the patients and the behaviour/violence sub-dimension of the PFS (p < 0.05) (Table 5). Statistically significant difference between the wo…
Alfano et al. (2012)	Fatigue, Inflammation, And ω-3 and ω-6 Fatty Acid Intake Among Breast Cancer Survivors	2012	United States	Cross-Sectional	Quantitative	Observational	Surgery Only, Surgery/Radiation, Surgery/Chemotherapy, Surgery/Radiation/Chemotherapy	Chemotherapy, Radiotherapy, Surgery	Not Applicable	Not Applicable	633	633	0	56 ± 10	Black, Hispanic, Non-Hispanic White, Other	African American or Black, Other/Unknown, White	Primary Breast	Breast Cancer	Not Reported	Not Reported	Affective, Behavioral, Cognitive, Sensory	Affective, Behavioral, Cognitive, Sensory	Yes	There was a significant linear trend (Tables 2 and 3) for higher C-reactive protein (CRP) levels, with higher scores for behavioral (p trend = 0 .003), sensory (p trend = 0.001). Significant linear associations were observed between omega-6 and omega-3 intake and multidimensional fatigue, specifically for the behavioral, sensory, and cognitive aspects of fatigue, and the total score (p trend = 0.…
Ancoli-Israel et al. (2012)	Light Treatment Prevents Fatigue In Women Undergoing Chemotherapy For Breast Cancer	2012	United States	Longitudinal	Quantitative	Experimental	Not Applicable	Not Applicable	Light Therapy	Integrative Medicine	39	39	0	32–70	African American Black, Asian, Caucasian, Other	African American or Black, Asian, Other/Unknown, White	Breast	Breast Cancer	Yes	Yes	Emotional, Mental, Physical, Vigor	Emotional, Mental, Physical, Vigor	Yes	Physical Subscale: Both groups again having worse scores compared to baseline during the chemotherapy treatment week of cycle 1 (C1TW) (bright white light (BWL), p = 0.035; dim red light (DRL), p = 0.026) and chemotherapy treatment week of cycle 4 (C4TW) (BWL, p = 0.048; DRL, p = 0.0008) (Table 3). Mental Subscale: The two groups showed a decrement compared to baseline but at different time point…
Andic et al. (2020)	Instruments For Determining Clinically Relevant Fatigue In Breast Cancer Patients During Radiotherapy	2020	United States	Longitudinal	Quantitative	Observational	Radiation Therapy	Radiotherapy	Not Applicable	Not Applicable	88	88	0	26–75	Not Reported	Not Reported	Breast	Breast Cancer	Yes	Yes	Mental, Motivational, Physical, Reduced Activity	Mental, Motivational, Physical, Reduced Activity	Yes	Pre-radiotherapy (RT) assessments: The MFI-20 subscale, general fatigue, correlated most closely with fatigue-intensity rating (FIR) (r =0.603 95% CI [0.442, 0.725]) followed by physical fatigue (r = 0.431 95% CI [0.234, 0.593]), mental fatigue (r = 0.409 95% CI [0.209, 0.576]), reduced activity (r = 0.383 95% CI [0.179, 0.555]), and reduced motivation (r = 0.375 95% CI [0.170, 0.548]) (Table 3).…
Annunziata et al. (2013)	Fatigue, Quality Of Life, And Mood States During Chemotherapy In Italian Cancer Patients	2013	Italy	Cross-Sectional	Quantitative	Observational	Chemotherapy	Chemotherapy	Not Applicable	Not Applicable	105	72	33	26–80	Not Reported	Not Reported	Cancer patients	Unspecified	Yes	Yes	Affective, Behavioral, Cognitive, Emotional, Sensory	Affective, Behavioral, Cognitive, Emotional, Sensory	Yes	A p value < 0.05 was preset for statistical significance. The younger age group reported more fatigue behavioral severity than the other 2 groups (p = 0.046) (Table 1). Patients with an Eastern Cooperative Oncology Group (ECOG) performance status (PS) = 2 reported higher levels of fatigue affective meaning (p = 0.010), higher fatigue sensory/emotional severity (p = 0.045) and higher global fatigu…
*Ansari et al. (2019)	Effect Of Omega-3 Fatty Acid Supplements On Cancer-Related Fatigue In An Outpatient Setting: A Randomized Controlled Trial	2019	Iran	Longitudinal	Quantitative	Experimental	Not Applicable	Not Applicable	Omega-3 Supplement	Integrative Medicine	71	43	28	30–60	Not Reported	Not Reported	Malignant Neoplasms Except Lymphoid And Hematopoietic, Malignant Neoplasms Lymphoid And Hematopoietic, Other Neoplasm	Blood Dyscrasias, Unspecified	Yes	No	Mental, Motivational, Physical, Reduced Activity	Mental, Motivational, Physical, Reduced Activity	Yes	No significant difference in the mean value of all subscales of fatigue score at the initiation of intervention between the two groups (p > 0.05) (Table 3). The mean value of all subscales of fatigue score in both groups decreased with the passage of time (p < 0.05).
Avelar et al. (2019)	Fatigue In Patients With Head And Neck Cancer Undergoing Radiation Therapy: A Prospective Study	2019	Brazil	Longitudinal	Quantitative	Observational	Radiation Therapy	Radiotherapy	Not Applicable	Not Applicable	60	7	53	18–80	Not Reported	Not Reported	Head And Neck	Head and Neck Cancer	Yes	No	Affective, Behavioral, Sensory	Affective, Behavioral, Sensory	Yes	The affective dimension was the only measure that remained with similar median values in middle – Time 2 (T2) and end – Time 3 (T3) of radiation, indicating stability of the score on this dimension (Figure 1). All subdomains: statistically significant differences, confirming an increase in fatigue levels during radiation therapy (p-value less than or = to 0.05) (Table 3).
Bang et al. (2016)	Perceptions About Cancer-Related Fatigue Among Cancer Patients Using Q Methodology	2016	Korea	Cross-Sectional	Qualitative, Quantitative	Observational	Not Reported	Other	Not Applicable	Not Applicable	31	16	15	32–72	Not Reported	Not Reported	Colon, Gastric, Breast, Rectal, Lung, Common Bile Duct Cancer, Hepatocellular Carcinoma, Pancreatic Cancer	Breast Cancer, GI Malignancies, Lung Cancer	Yes	Yes	Behavioral, Cognitive, Emotional, Physical, Spiritual	Behavioral, Cognitive, Emotional, Physical, Other: Spiritual	Yes	Three significant types of perceptions were recognised: dominant self-reliance (Type 1), positive-conformist (Type 2) and self-deprecating exhaustion (Type 3).
Barton et al. (2013)	Wisconsin Ginseng (Panax Quinquefolius) To Improve Cancer-Related Fatigue: A Randomized, Double-Blind Trial, N07C2	2013	United States	Longitudinal	Quantitative	Experimental	Not Applicable	Not Applicable	Wisconsin Ginseng	Integrative Medicine	341	266	75	Not Reported	American Indian or Alaska Native, Asian, Black or African American, Native Hawaiian/Pacific Islander, White	African American or Black, American Indian or Alaska Native, Asian, Native Hawaiian or Other Pacific Islander, White	Breast, Colon, Prostate, Hematologic, Gynecologic	Blood Dyscrasias, Breast Cancer, GI Malignancies, GU Malignancies	Not Reported	Not Reported	Affective, Emotional, Mental, Physical, Vigor	Affective, Emotional, Mental, Physical, Vigor	Yes	Statistically significant improvements in fatigue were reported in the ginseng group over the placebo group for the physical subscale and total score of the Multidimensional Fatigue Symptom Inventory-Short Form (MFSI-SF) (p = 0.004) (Table 2).
Björneklett et al. (2013)	Long-Term Follow-Up Of A Randomized Study Of Support Group Intervention In Women With Primary Breast Cancer	2013	Sweden	Longitudinal	Quantitative	Experimental	Not Applicable	Not Applicable	Multimodal Program	Integrative Medicine	382	382	0	30–84	Not Reported	Not Reported	Primary Breast	Breast Cancer	Not Reported	Not Reported	Mental, Physical	Mental, Physical	Yes	The fatigue symptoms in the intervention and control groups improved significantly over time (Table 2). Even if the improvement in fatigue was larger in the intervention group, the difference in improvement did not attain statistical significance in the univariate analyses (p = 0.081 for physical, p = 0.119 for mental fatigue and 0.067 for total fatigue) (Table 2). However, in the multivariate re…
Blaney et al. (2013)	Cancer Survivors' Exercise Barriers, Facilitators And Preferences In The Context Of Fatigue, Quality Of Life And Physical Activity Participation: A Questionnaire-Survey	2013	Ireland	Cross-Sectional	Quantitative	Observational	Surgery Alone, Chemotherapy Alone, Radiotherapy Alone, Chemotherapy And Radiotherapy, Surgery And Chemotherapy+/-Radiotherapy	Chemotherapy, Radiotherapy, Surgery	Not Applicable	Not Applicable	454	Not Reported	Not Reported	61 ± Not Reported	Not Reported	Not Reported	Breast, Prostate, Throat, Non-Hodgkin's Lymphoma, Lymphoma, Multiple Myeloma, Colorectal, Ovarian, Leukemia, Myeloma, Hodgkin's Lymphoma, Sarcoma, Cervical, Brain, Testicular	Blood Dyscrasias, Bone Cancer, Breast Cancer, CNS Malignancies, GI Malignancies, GU Malignancies, Head and Neck Cancer	Not Reported	Not Reported	Emotional, Mental, Physical, Vigor	Emotional, Mental, Physical, Vigor	Yes	Respondents scored highest in the domain of general fatigue (12; interquartile range (IQR) 10) with a median total fatigue score of 27 (IQR 32) (Table 2).
*Boing et al. (2018)	Physical Activity, Fatigue And Quality Of Life During A Clinical Adjuvant Treatment Of Breast Cancer: A Comparative Study	2018	Brazil	Cross-Sectional	Quantitative	Observational	Chemotherapy, Radiotherapy, And Hormone Therapy	Chemotherapy, Hormonal Therapy, Radiotherapy	Not Applicable	Not Applicable	122	122	0	55 ± 9	Not Reported	Not Reported	Breast	Breast Cancer	Yes	No	Affective, Behavioral, Sensory	Affective, Behavioral, Sensory	Yes	When assessing fatigue, for all domains analyzed, higher scores were demonstrated for those patients undergoing chemotherapy (p= 0.007) (Table 2). There was no association between physical activity and fatigue scores (Table 3).
Borneman et al. (2011)	Effectiveness Of A Clinical Intervention To Eliminate Barriers To Pain And Fatigue Management In Oncology	2011	United States	Longitudinal	Quantitative	Experimental	Not Applicable	Not Applicable	Structured Patient Education	Psychosocial Intervention	280	171	109	60 ± Not Reported	African American, Caucasian, Hispanic/Latino, Other	African American or Black, Other/Unknown, White	Breast, Colon, Lung, Prostate	Breast Cancer, GI Malignancies, GU Malignancies, Lung Cancer	Not Reported	Not Reported	Affective, Behavioral, Cognitive, Sensory	Affective, Behavioral, Cognitive, Sensory	Yes	There was a significant immediate effect of the intervention on the Sensory and Cognitive subscales (p = 0.0125) (Table 4). Significant delayed improvements were shown in the usual care group for the Sensory, Affective, and Behavioral subscale (Table 4). Significant sustained effects were observed in the intervention group for the Sensory, Affective, Cognitive, and Behavioral subscales (Table 4).
Bortolon et al. (2014)	Cancer-Related Fatigue In Breast Cancer Patients After Surgery: A Multicomponent Model Using Partial Least Squares-Path Modeling	2014	France	Cross-Sectional	Quantitative	Observational	Surgery	Surgery	Not Applicable	Not Applicable	60	60	0	50 ± 10	Not Reported	Not Reported	Breast	Breast Cancer	Yes	Yes	Mental, Motivational, Physical	Mental, Motivational, Physical	Yes	Each item's factor loading on its respective construct was significant for all indicators (p < 0.05) (Table 4) (i.e. 4 subscales were all good measure of CRF based on this analytical technique).
Bourmaud et al. (2017)	Cancer-Related Fatigue Management: Evaluation Of A Patient Education Program With A Large-Scale Randomised Controlled Trial, The PEPs Fatigue Study	2017	France	Longitudinal	Quantitative	Experimental	Not Applicable	Not Applicable	Structured Patient Education	Psychosocial Intervention	212	179	33	Not Reported	Not Reported	Not Reported	Breast, Lymphoma, Colorectal, Lung, Ovarian, Prostate, Other	Blood Dyscrasias, Breast Cancer, GI Malignancies, GU Malignancies, Lung Cancer, Unspecified	Yes	Yes	Affective, Behavioral, Cognitive, Sensory	Affective, Behavioral, Cognitive, Sensory	Yes	Fatigue tended to improve in the control group, for the majority of the dimensions, whereas it tended to get worse in the experimental group (all p without statistical significant difference), between the day of randomisation and week 7 (Table 3).
Buffart et al. (2013)	Fatigue Mediates The Relationship Between Physical Fitness And Quality Of Life In Cancer Survivors	2013	Netherlands	Longitudinal	Quantitative	Experimental	Not Applicable	Not Applicable	Interval Training; Resistance Training	Physical Exercise	119	94	25	50 ± 9	Not Reported	Not Reported	Breast, Colorectal, Genital Organs, Haematological, Other	Blood Dyscrasias, Breast Cancer, GI Malignancies, GU Malignancies, Unspecified	Not Reported	Not Reported	Mental, Motivational, Physical, Reduced Activity	Mental, Motivational, Physical, Reduced Activity	Yes	At post-intervention, significant improvements were found for fatigue compared with pre-intervention, except for mental fatigue, which remained unchanged (p < 0.05) (Table 2). Change in peak power output associated with changes in all subscales except mental fatigue. Change in peak oxygen uptake (VO2) associated with change in reduced activity and motivation but no other subscales. Changes in red…
Buffart et al. (2014)	Mediators Of Physical Exercise For Improvement In Cancer Survivors' Quality Of Life	2014	Netherlands	Longitudinal	Quantitative	Experimental	Not Applicable	Not Applicable	Physical Exercise	Physical Exercise	209	179	30	Not Reported	Not Reported	Not Reported	Breast, Hematological, Gynecological, Urologic, Lung, Colon, Other	Blood Dyscrasias, Breast Cancer, GI Malignancies, GU Malignancies, Lung Cancer, Unspecified	Not Reported	Not Reported	Mental, Motivational, Physical, Reduced Activity	Mental, Motivational, Physical, Reduced Activity	Yes	Pre-intervention and post-intervention values of exercise and wait list comparison groups (Table 2). (Table 2 indicates reduction in all fatigue subscores but does not include p-value.)
Busson et al. (2019)	Fatigue Level Changes With Time In Long-Term Hodgkin And Non-Hodgkin Lymphoma Survivors: A Joint EORTC-LYSA Cross-Sectional Study	2019	France	Cross-Sectional	Quantitative	Observational	Radiation, Chemotherapy, Combined Therapy	Chemotherapy, Radiotherapy	Not Applicable	Not Applicable	3642	1766	1876	20–79	Not Reported	Not Reported	Non-Hodgkin Lymphoma, Hodgkin Lymphoma	Blood Dyscrasias	Not Reported	Not Reported	Mental, Motivational, Physical, Reduced Activity	Mental, Motivational, Physical, Reduced Activity	Yes	Hodgkin lymphoma (HL) and non-Hodgkin lymphoma (NHL) cases expressed similar crude levels of fatigue than NHL cases in all dimensions. In HL, mean fatigue levels significantly increased from age 20 to 69 for all dimensions except mental fatigue; 70 or older, age increased the mean fatigue levels for physical fatigue, reduced activity and reduced motivation only. In contrast, in NHL, physical fati…
Buyukbayram & Citlik Saritas (2021)	The Effect Of Reiki And Guided Imagery Intervention On Pain And Fatigue In Oncology Patients: A Non-Randomized Controlled Study	2021	Turkey	Longitudinal	Quantitative	Experimental	Not Applicable	Not Applicable	Guided Imagery; Reiki	Integrative Medicine; Psychosocial Intervention	180	78	102	Not Reported	Not Reported	Not Reported	Lung, Breast, Colon, Stomach, Others	Breast Cancer, GI Malignancies, Lung Cancer, Unspecified	Not Reported	Not Reported	Affective, Behavioral, Cognitive, Sensory	Affective, Behavioral, Cognitive, Sensory	Yes	Affective fatigue (p < 0.01) significantly reduced using guided imagery (Table 3). Cognitive fatigue (p < 0.01) significantly reduced in Reiki and guided imagery groups.
*Cantarero-Villaneuva et al. (2011)	A Multimodal Exercise Program And Multimedia Support Reduce Cancer-Related Fatigue In Breast Cancer Survivors: A Randomised Controlled Clinical Trial	2011	Spain	Longitudinal	Quantitative	Experimental	Not Applicable	Not Applicable	Multimodal Program	Integrative Medicine	67	67	0	Not Reported	Not Reported	Not Reported	Breast	Breast Cancer	No	No	Affective, Behavioral, Cognitive, Sensory	Affective, Behavioral, Cognitive, Sensory	Yes	Significant group X time interactions for all dimensions of fatigue (Piper Fatigue Scale) (p < 0.05). CUIDATE group (multimodal program) group experienced a greater decrease of fatigue as compared to the control group in all dimensions and the total score (Table 4). CUIDATE group maintained the improvements of fatigue in all dimensions and total score of Piper Fatigue Scale after 6 months follow-…
Cantarero-Villanueva et al. (2012)	The Handgrip Strength Test As A Measure Of Function In Breast Cancer Survivors: Relationship To Cancer-Related Symptoms And Physical And Physiologic Parameters	2012	Spain	Cross-Sectional	Quantitative	Observational	Chemotherapy And Radiation, Lumpectomy, Mastectomy, Tamoxifen, Anastrozole, Trastuzumab	Chemotherapy, Hormonal Therapy, Immunotherapy, Radiotherapy, Surgery	Not Applicable	Not Applicable	95	95	0	Not Reported	Not Reported	Not Reported	Breast	Breast Cancer	Not Reported	Not Reported	Affective, Behavioral, Cognitive, Sensory	Affective, Behavioral, Cognitive, Sensory	Yes	Handgrip strength showed a weak relationship with all subscales (severity, sensorial, affective, and cognitive) and the total score of the Fatigue Piper Scale (p < 0.01) (Table 4).
Cantarero-Villanueva et al. (2013a)	Aquatic Exercise In A Chest-High Pool For Hormone Therapy-Induced Arthralgia In Breast Cancer Survivors: A Pragmatic Controlled Trial	2013	Spain	Longitudinal	Quantitative	Experimental	Not Applicable	Not Applicable	Multimodal Program	Integrative Medicine	40	40	0	29–71	Not Reported	Not Reported	Breast	Breast Cancer	Not Reported	Not Reported	Affective, Behavioral, Cognitive, Sensory	Affective, Behavioral, Cognitive, Sensory	Yes	In comparison with the control group, the experimental group did not show a significant improvement in all dimensions of the Piper Fatigue Scale (p < 0.05) (Table 3).
Cantarero-Villanueva et al. (2013b)	The Effectiveness Of A Deep Water Aquatic Exercise Program In Cancer-Related Fatigue In Breast Cancer Survivors: A Randomized Controlled Trial	2013	Spain	Longitudinal	Quantitative	Experimental	Not Applicable	Not Applicable	Multimodal Program	Integrative Medicine	61	61	0	Not Reported	Not Reported	Not Reported	Breast	Breast Cancer	No	No	Affective, Behavioral, Cognitive, Sensory	Affective, Behavioral, Cognitive, Sensory	Yes	Significant Group x Time interactions for all dimensions of the Piper Fatigue Scale (PFS). The aquatic exercise group experienced a greater decrease in fatigue than did the control group in all dimensions (p < 0.05) (Table 4). The aquatic exercise group maintained the improvements in fatigue in affective, sensory, cognitive after 6-month follow-up (p < 0.05) (Table 4).
Carayol et al. (2019)	Short- And Long-Term Impact Of Adapted Physical Activity And Diet Counseling During Adjuvant Breast Cancer Therapy: The "APAD1" Randomized Controlled Trial	2019	France	Longitudinal	Quantitative	Experimental	Not Applicable	Not Applicable	Aerobic Exercise; Nutrition Counseling; Resistance Training	Integrative Medicine; Physical Exercise	143	143	0	52 ± 10	Not Reported	Not Reported	Non-Metastatic Breast	Breast Cancer	Yes	Yes	Mental, Motivational, Physical, Reduced Activity	Mental, Motivational, Physical, Reduced Activity	Yes	All dimensions of fatigue were significantly decreased in Adapted Physical Activity and Diet (APAD) vs usual care (UC) at the end of chemotherapy (T1) (p = 0.04) (Table 2). The difference persisted immediately post-intervention (T2) for all fatigue scores (Table 2). At 6-month follow-up (T3), mental fatigue and reduced activities were significantly reduced (Table 2). At 1-year follow-up (T4), phy…
Chae et al. (2018)	Association Of Mitochondrial DNA Content In Peripheral Blood With Cancer-Related Fatigue And Chemotherapy-Related Cognitive Impairment In Early-Stage Breast Cancer Patients: A Prospective Cohort Study	2018	Singapore	Longitudinal	Quantitative	Observational	Chemotherapy	Chemotherapy	Not Applicable	Not Applicable	108	Not Reported	Not Reported	52 ± 9	Chinese, Indian, Malay, Others	Asian, Other/Unknown	Breast	Breast Cancer	Yes	Yes	Emotional, Mental, Physical, Vigor	Emotional, Mental, Physical, Vigor	Yes	Multiple logistic regression did not identify any significant associations between the individual Multidimensional Fatigue Syndrome Inventory-Short Form (MFSI-SF) subscales and mitochondrial DNA (mtDNA) content reduction. Worsening of the physical fatigue was associated with greater mtDNA content reduction. Compared with patients in quartile 1 (most mtDNA content reduction), patients in quartile …
Charalambous & Kouta (2016)	Cancer Related Fatigue And Quality Of Life In Patients With Advanced Prostate Cancer Undergoing Chemotherapy	2016	Cyprus	Cross-Sectional	Qualitative, Quantitative	Observational	Hormone Therapy, Chemotherapy, Combination Chemotherapy	Chemotherapy, Hormonal Therapy	Not Applicable	Not Applicable	148	0	148	Not Reported	Not Reported	Not Reported	Prostate	GU Malignancies	Yes	Yes	Affective, Cognitive, Physical	Affective, Cognitive, Physical	Yes	"Physical" subscale: below the average and could also be interpreted as low to moderate level (mean score: 11.37). "Affective" subscale: above average level of fatigue related to affective issues, including energy, concentration, encouragement, and interest in things compared to other types of fatigue (mean score: 10.38). "Cognitive" subscale: low level of cognitive-related fatigue (mean score: 5…
Charalambous et al. (2016)	Guided Imagery And Progressive Muscle Relaxation As A Cluster Of Symptoms Management Intervention In Patients Receiving Chemotherapy: A Randomized Control Trial	2016	Cyprus	Longitudinal	Quantitative	Experimental	Not Applicable	Not Applicable	Guided Imagery; Progressive Muscle Relaxation	Integrative Medicine; Psychosocial Intervention	208	104	104	Not Reported	Not Reported	Not Reported	Breast, Prostate	Breast Cancer, GU Malignancies	Not Reported	Not Reported	Affective, Cognitive, Physical	Affective, Cognitive, Physical	Yes	The data analyses revealed statistically significant reduction of perceived fatigue following the intervention. The reduction was reflected on the physical, affective, and cognitive subscales of the Cancer Fatigue Scale (Table 2).
Chen, Ahmad, & Ismail (2019)	Illness Acceptance As Mediator For Cancer-Related Complaints And Psychological Distresses Among Malaysian Cancer Patients	2019	Malaysia	Cross-Sectional	Quantitative	Observational	Not Reported	Other	Not Applicable	Not Applicable	106	81	25	32–82	Not Reported	Not Reported	Bone, Brain, Breast, Colon, Prostate, Lung, Lymph Cancer, Neck/Thyroid, Rectal, Kidney, Ovary, Skin, Spread To 2 Cancers, Spread To 3 Cancers	Blood Dyscrasias, Bone Cancer, Breast Cancer, CNS Malignancies, GI Malignancies, GU Malignancies, Head and Neck Cancer, Lung Cancer, Skin Cancer, Unspecified	Not Reported	Not Reported	Energy, Mental, Physical	Mental, Physical, Other: Energy	Yes	46.2% of cancer patients were having severe physical fatigue and 14.2% having moderate physical fatigue. There were 36.8% reported to have severe lower energy and 9.4% reported to have severe mental fatigue.
Corbett et al. (2016)	Cancer-Related Fatigue In Post-Treatment Cancer Survivors: Application Of The Common Sense Model Of Illness Representations	2016	Ireland	Cross-Sectional	Qualitative	Observational	Chemotherapy, Radiotherapy, Surgery, Other (i.e., Hormonal Therapy, Decopeptyl Injections, Brachytherapy)	Chemotherapy, Hormonal Therapy, Radiotherapy, Surgery	Not Applicable	Not Applicable	18	10	8	40–80	Caucasian	White	Prostate, Breast, Breast Stage III Ductal, Triple Negative Breast, Bowel And Liver, Stomach, Testicular, Rectum, Non-Hodgkin Lymphoma, Lymphoma	Blood Dyscrasias, Breast Cancer, GI Malignancies, GU Malignancies	Yes	Yes	Not Applicable	Not Applicable	Not Applicable	Participants described learning to reconceptualise energy as a limited resource, as there was a 'cost' of activity and over-exertion (physical). "You can't focus and that mentally is kind of just adding to the tiredness," (cognitive). Some believed that fatigue was responsible for a lack of concentration and led to procrastination (cognitive). "Feeling so tired, you feel down because you're not g…
*Cordero, Dimsdale, & Navarro (2015)	Feeling "Pooped" And "Run Down?": Fatigue Experiences In Latino Cancer Patients	2015	United States	Cross-Sectional	Qualitative, Quantitative	Observational	Not Reported	Other	Not Applicable	Not Applicable	35	22	13	26–84	Not Reported	Not Reported	Breast, Prostate	Breast Cancer, GU Malignancies	Yes	Yes	Emotional, Mental, Physical, Vigor	Emotional, Mental, Physical, Vigor	Yes	Describing fatigue: Fatigue as physical "Fatigue to me is like weak . . . I'm slower also. I'm slower in reacting, walking, and I'm feeling pain certain days," (Table 2). Describing fatigue: Fatigue as nonphysical "It's so difficult. You are so fatigue[d] after radiation . . . I felt like I can't think. I wasn't thinking. I was so tired. I don't care," (Table 2). A second pattern to descriptions …
Crouch & Von Ah (2018)	Incidence And Factors Associated With Attentional Fatigue In Working Long-Term Breast Cancer Survivors	2018	United States	Cross-Sectional	Quantitative	Observational	Surgery, Chemotherapy, Radiation, Tamoxifen, And Aromatase Inhibitors	Chemotherapy, Hormonal Therapy, Radiotherapy, Surgery	Not Applicable	Not Applicable	68	68	0	29–68	[% Unknown], White	Other/Unknown, White	Breast	Breast Cancer	Yes	No	Attention	Attention	No	The actual attentional fatigue score from this study ranged from 34 to 129, with a mean (SD) of 84.34 (24.9) (Table 2). 34% of breast cancer survivors (BCS) reported clinically significant attentional fatigue or poor to moderate attention functioning. The covariates age, level of education, and time since treatment were not significantly related with attentional fatigue.
Cuesta-Vargas et al. (2019)	Cancer-Related Fatigue Stratification System Based On Patient-Reported Outcomes And Objective Outcomes: A Cancer-Related Fatigue Ambulatory Index	2019	Spain	Cross-Sectional	Quantitative	Observational	Surgery, Chemotherapy, Monoclonal Antibody, Radiotherapy And/Or Hormone Therapy.	Chemotherapy, Hormonal Therapy, Immunotherapy, Radiotherapy, Surgery	Not Applicable	Not Applicable	43	43	0	32–69	Not Reported	Not Reported	Breast	Breast Cancer	Yes	No	Affective, Behavioral, Cognitive, Sensory	Affective, Behavioral, Cognitive, Sensory	Yes	30 second Sit-to-Stand (30-STS) had significantly, negatively-inversely associated with behavioral, sensory, and affective domains - not significant for cognitive domain (p < 0.05) (Table 2).
Cuesta-Vargas et al. (2020)	Inertial Sensors Embedded In Smartphones As A Tool For Fatigue Assessment Based On Acceleration In Survivors Of Breast Cancer	2020	Spain	Cross-Sectional	Quantitative	Observational	Surgery, Chemotherapy, Radiotherapy, And/Or Hormone Therapy	Chemotherapy, Hormonal Therapy, Radiotherapy, Surgery	Not Applicable	Not Applicable	70	70	0	32–69	Not Reported	Not Reported	Breast	Breast Cancer	Yes	No	Physiologic Fatigue	Other: Physiologic Fatigue	No	The mean fatigue cut-off point from the total sample was 10.2 (3.1) seconds. Participants performed 23.6 (6.5) repetitions.
de Raaf et al. (2012)	Inflammation And Fatigue Dimensions In Advanced Cancer Patients And Cancer Survivors: An Explorative Study	2012	Netherlands	Cross-Sectional	Quantitative	Observational	Surgery, Chemotherapy, Radiotherapy, Hormonal Therapy	Chemotherapy, Hormonal Therapy, Radiotherapy, Surgery	Not Applicable	Not Applicable	92	55	37	22–81	Not Reported	Not Reported	Breast, Gastrointestinal, Urogenital, Other	Breast Cancer, GI Malignancies, GU Malignancies, Unspecified	Yes	No	Mental, Physical	Mental, Physical	Yes	Compared to cancer survivors, advanced cancer patients had higher levels of physical fatigue (median, 16 vs 9, p < 0.001) and mental fatigue (median 11 vs 6, p = 0.01) (Table 2). Advanced cancer patients: Physical fatigue was positively correlated with the levels of C-reactive protein (CRP) (r = 0.49, p = 0.001), interleukin-6 (IL-6) (r = 0.43, p = 0.003), interleukin-1 receptor antagonist (IL-1-…
Dolgoy, O'Krafka, & McNeely (2020)	Cancer-Related Fatigue In Head And Neck Cancer Survivors: Energy And Functional Impacts	2020	Canada	Cross-Sectional	Qualitative	Observational	Surgery Alone; Surgery & Radiation; Surgery, Chemotherapy & Radiation Therapy; Chemoradiotherapy Alone; Thyroid Cancer: Neck Dissection & Radioactive Iodine	Chemotherapy, Radiotherapy, Surgery	Not Applicable	Not Applicable	25	10	15	47–73	Not Reported	Not Reported	Oropharynx, Larynx, Thyroid	Head and Neck Cancer	Yes	No	Not Applicable	Not Applicable	Not Applicable	When asked "What does CRF mean to you?" most participants, rather than describe CRF in terms of physiological symptoms, discussed the functional implications of CRF in relation to how their activities were impacted. Some participants described CRF in the context of motivation to participate in tasks: "Fatigue means...the loss of desire to get things done," (motivational fatigue). "I used to be ab…
Eyl et al. (2020)	Physical Activity And Long-Term Fatigue Among Colorectal Cancer Survivors - A Population-Based Prospective Study	2020	Germany	Longitudinal	Quantitative	Observational	Radiotherapy And Chemotherapy	Chemotherapy, Radiotherapy	Not Applicable	Not Applicable	1781	706	1075	66 ± 10	Not Reported	Not Reported	Colorectal	GI Malignancies	Not Reported	Not Reported	Affective, Cognitive, Physical	Affective, Cognitive, Physical	Yes	Survivors who were physically active pre-diagnosis did not report significantly lower physical, cognitive, or affective fatigue 5 years post-diagnosis compared to survivors who were physically inactive pre-diagnosis (Figure 2a). Strong and significant association between higher post-diagnosis physical activity (PA) and lower physical, cognitive, and affective fatigue (Figure 2b). Active maintaine…
Feng, Espina, & Saligan (2018)	Association Of Fatigue Intensification With Cognitive Impairment During Radiation Therapy For Prostate Cancer	2018	United States	Longitudinal	Quantitative	Observational	Surgery, Radiation Therapy, ADT	Hormonal Therapy, Radiotherapy, Surgery	Not Applicable	Not Applicable	36	0	36	67 ± 1	Asian, Black, Hispanic, White	African American or Black, Asian, Other/Unknown, White	Prostate	GU Malignancies	Yes	Yes	Cognitive	Cognitive	No	Only subjective cognitive function and mood alterations, as measured by the Revised Piper Fatigue Scale (rPFS) cognitive/mood subscale, correlated with Functional Assessment of Cancer Therapy – Fatigue (FACT-F) scores at baseline (p = 0.000006). Subjective cognitive decline as well as alterations in mood associated with fatigue significantly increased over time during external-beam radiation ther…
Fernández-de-las-Peñas et al. (2012)	Catechol-O-Methyltransferase Genotype (Val158met) Modulates Cancer-Related Fatigue And Pain Sensitivity In Breast Cancer Survivors	2012	Spain	Cross-Sectional	Quantitative	Observational	Surgery, Endocrine Therapy (Tamoxifen And Aromatase Inhibitors), Radiotherapy + Chemotherapy	Chemotherapy, Hormonal Therapy, Radiotherapy, Surgery	Not Applicable	Not Applicable	128	Not Reported	Not Reported	36–65	Not Reported	Not Reported	Breast	Breast Cancer	Not Reported	Not Reported	Affective, Behavioral, Cognitive, Sensory	Affective, Behavioral, Cognitive, Sensory	Yes	Significant effects of genotype for behavioral/severity, affective/meaning, and sensory, but not for cognitive/mood (p < 0.001) (Table 2). Breast cancer survivors with valine/methionine (Val/Met) or Met/Met genotype exhibited significantly higher (p < 0.01) fatigue scores than those with Val/Val genotype (Table 2). No differences in fatigue scores between breast cancer survivors with Val/Met or M…
Fox et al. (2020)	Sleep Disturbance And Cancer-Related Fatigue Symptom Cluster In Breast Cancer Patients Undergoing Chemotherapy	2020	United States	Longitudinal	Quantitative	Observational	Surgery, Chemotherapy	Chemotherapy, Surgery	Not Applicable	Not Applicable	128	128	0	Not Reported	[% Unknown], White	Other/Unknown, White	Breast	Breast Cancer	Yes	Yes	Emotional, Mental, Physical, Vigor	Emotional, Mental, Physical, Vigor	Yes	The Emotionally fatigued with average sleep (EFAS) group demonstrated somewhat worse sleep quality, more severe ratings on General, Emotional, and Mental fatigue and Vigor but not Physical fatigue, less nighttime sleep disturbance, and more daytime sleepiness (Table 3). The Physically fatigued with average sleep (PFAS) demonstrated relatively poorer sleep quality, more severe ratings on General a…
Fu, Guang, & Gao (2018)	Percutaneous Nerve Electrical Stimulation For Fatigue Caused By Chemotherapy For Cervical Cancer	2018	China	Longitudinal	Quantitative	Experimental	Not Applicable	Not Applicable	Percutaneous Nerve Electrical Stimulation	Integrative Medicine	83	Not Reported	Not Reported	Not Reported	Asian China	Asian	Cervical	GU Malignancies	Not Reported	Not Reported	Mental, Motivational, Physical, Reduced Activity	Mental, Motivational, Physical, Reduced Activity	Yes	Before treatment, no significant differences in fatigue subscales. After treatment, no significant improvement in fatigue subscales. P < 0 .05 was set for the statistical significance.
Gascón et al. (2013)	Usefulness Of The PERFORM Questionnaire To Measure Fatigue In Cancer Patients With Anemia: A Prospective, Observational Study	2013	Spain	Longitudinal	Quantitative	Observational	Without Treatment, Chemotherapy, Monoclonal Antibodies, Radiotherapy, Hormone Therapy, Interferon, Symptomatic Treatment (Pain And Other)	Chemotherapy, Hormonal Therapy, Immunotherapy, Radiotherapy, Other	Not Applicable	Not Applicable	667	361	306	20–89	Not Reported	Not Reported	Breast, Lung, Ovarian, Head And Neck, Genitourinary, Gastrointestinal, Lymphoma, Other	Blood Dyscrasias, Breast Cancer, GI Malignancies, GU Malignancies, Head and Neck Cancer, Lung Cancer, Unspecified	Not Reported	Not Reported	Activities Of Daily Living, Attitudes, Beliefs, Physical Limitations	Other: Activities Of Daily Living, Other: Attitudes, Other: Beliefs, Other: Physical Limitations	Yes	At 3 months, a significant improvement in fatigue was observed as measured by the "Beliefs and attitudes" dimension of the PERFORM questionnaire (p = 0.036) (Table 3). Correlations between all PERFORM dimensions and hemoglobin (Hb) were statistically significant (p < 0.001) (Table 4).
George et al. (2013)	Sedentary Behavior, Health-Related Quality Of Life, And Fatigue Among Breast Cancer Survivors	2013	United States	Longitudinal	Quantitative	Observational	Surgery, Surgery + Radiation, Surgery + Chemotherapy, Surgery + Radiation And Chemotherapy	Chemotherapy, Radiotherapy, Surgery	Not Applicable	Not Applicable	710	710	0	Not Reported	American Indian, Asian, Black (non-Hispanic), Hispanic, Other, White (non-Hispanic)	African American or Black, American Indian or Alaska Native, Asian, Other/Unknown, White	Primary Breast	Breast Cancer	Yes	No	Affective, Behavioral, Cognitive, Sensory	Affective, Behavioral, Cognitive, Sensory	Yes	Women with higher sedentary time did not have significantly different scores for self-reported dimensions of fatigue (behavioral severity: ptrend = 0.180; affective meaning: ptrend = 0.988; sensory: ptrend = 0.828; cognitive: ptrend = 0.738) (Table 2).
George et al. (2014)	Better Postdiagnosis Diet Quality Is Associated With Less Cancer-Related Fatigue In Breast Cancer Survivors	2014	United States	Longitudinal	Quantitative	Observational	Surgery, Surgery + Radiation + Chemotherapy, Surgery + Radiation, Surgery + Chemotherapy	Chemotherapy, Radiotherapy, Surgery	Not Applicable	Not Applicable	770	770	0	Not Reported	American Indian, Asian, Black (non-Hispanic), Hispanic, Other, White (non-Hispanic)	African American or Black, American Indian or Alaska Native, Asian, Other/Unknown, White	Primary Breast	Breast Cancer	Yes	No	Affective, Behavioral, Cognitive, Sensory	Affective, Behavioral, Cognitive, Sensory	Yes	Survivors with better vs. poor quality diets (Q4 vs. Q1) had lower fatigue subscale scores after adjustment for age, caloric intake, alcohol, physical activity, body mass index (BMI), treatment, race/ethnicity, antidepressant use and comorbidities (p < 0.05) (Table 2). Compared with survivors with poor quality diets and no physical activity, survivors with better quality diets and recommended amo…
Gjerset et al. (2017)	Perceived Needs For Different Components In A Rehabilitation Program Among Cancer Survivors With Chronic Fatigue Compared To Survivors Without Chronic Fatigue	2017	Norway	Cross-Sectional	Quantitative	Observational	Systemic Treatment: Chemotherapy And/Or Hormone Therapy ± Surgery And/Or Radiotherapy. Non-Systemic Treatment: Surgery And/Or Radiotherapy	Chemotherapy, Hormonal Therapy, Surgery, Radiotherapy	Not Applicable	Not Applicable	564	355	209	28–83	Not Reported	Not Reported	Prostate, Breast, Gastrointestinal Cancer, Gynecological, Lung, Neuroendocrine Tumor, Head And Neck, Lymphoma, Brain, Myeloma, Sarcoma, Leukemia, Urinary Tract, Testicular, Other	Blood Dyscrasias, Bone Cancer, Breast Cancer, CNS Malignancies, GI Malignancies, GU Malignancies, Head and Neck Cancer, Lung Cancer, Neuroendocrine Tumors, Unspecified	Yes	Yes	Mental, Physical	Mental, Physical	Yes	Physical Component Score: Participants with chronic fatigue had lower physical component scale (PCS) scores compared to those without chronic fatigue (CF) (Figure 6a). Mental Component Score: No significant difference between mental component scores in CF and no CF groups (Figure 6b).
Grégoire et al. (2020)	Effects Of An Intervention Combining Self-Care And Self-Hypnosis On Fatigue And Associated Symptoms In Post-Treatment Cancer Patients: A Randomized-Controlled Trial	2020	Belgium	Longitudinal	Quantitative	Experimental	Not Applicable	Not Applicable	Self-Care; Self-Hypnosis	Integrative Medicine	95	95	0	24–78	Not Reported	Not Reported	Breast, Hematological, Gynecological, Digestive, Lung, Skin, Ear/Nose/Throat, Thyroid, Brain	Blood Dyscrasias, Breast Cancer, CNS Malignancies, GI Malignancies, GU Malignancies, Head and Neck Cancer, Lung Cancer, Skin Cancer	Not Reported	Not Reported	Mental, Motivational, Physical, Reduced Activity	Mental, Motivational, Physical, Reduced Activity	Yes	At screening (T0), participants were experiencing physical fatigue (M = 6.45/10), mental fatigue (M = 6.09/10). In the intervention group, all dimensions of fatigue [Multidimensional Fatigue Inventory (MFI-20)] improved (p < 0.001) (lack of motivation: p = 0.002) between Baseline (T1)-T2, but not in the control group.
Haas (2011)	Fatigue, Self-Efficacy, Physical Activity, And Quality Of Life In Women With Breast Cancer	2011	United States	Cross-Sectional	Quantitative	Observational	Chemotherapy, Hormone Therapy (Tamoxifen)	Chemotherapy, Hormonal Therapy	Not Applicable	Not Applicable	73	73	0	37–83	Not Reported	Not Reported	Breast	Breast Cancer	No	No	Affective, Behavioral, Cognitive, Sensory	Affective, Behavioral, Cognitive, Sensory	Yes	Reported subscale scores ranged from a low mean of 3.67 for the behavior/severity subscale to a high mean of 4.58 for the sensory subscale (Table 1). Responses to the open-ended question on the Piper Fatigue Scale (PFS) regarding additional symptoms experienced noted weight gain, insomnia, depression, pain, nausea, dry skin, and hot flashes.
Hampson et al. (2015)	Altered Resting Brain Connectivity In Persistent Cancer Related Fatigue	2015	United States	Cross-Sectional	Quantitative	Observational	Surgery, Chemotherapy, Radiation, Hormone Therapy	Chemotherapy, Hormonal Therapy, Radiotherapy, Surgery	Not Applicable	Not Applicable	23	23	0	Not Reported	White	White	Breast	Breast Cancer	Not Reported	Not Reported	Mental, Motivational, Physical, Reduced Activity	Mental, Motivational, Physical, Reduced Activity	Yes	Fatigued women had significantly greater multidimensional fatigue inventory (MFI) in general fatigue (p < 0.03) and MFI mental fatigue (p < 0.007) (Table1). Connectivity between the left Inferior Parietal Lobule and Superior Frontal Gyrus was associated with increased physical fatigue, while controlling for sleep (sub-scale from MFI questionnaire: p = 0.001; r = 0.76)(Figure 3B). Right medial fro…
Hayama & Inoue (2012)	The Effects Of Deep Breathing On 'Tension-Anxiety' And Fatigue In Cancer Patients Undergoing Adjuvant Chemotherapy	2012	Japan	Longitudinal	Quantitative	Experimental	Not Applicable	Not Applicable	Breathing Exercise	Integrative Medicine	23	23	0	Not Reported	Not Reported	Not Reported	Uterine Body, Ovarian, Uterine Cervix, Peritoneal Carcinomatosis	GI Malignancies, GU Malignancies	Yes	Yes	Affective, Cognitive, Physical	Affective, Cognitive, Physical	Yes	Post-chemotherapy physical fatigue of the intervention group was significantly lower than that of the control group (p = 0.04). No significant difference between groups for affective fatigue (Table 3). The intervention group showed significantly lower physical fatigue post-chemotherapy than pre-chemotherapy (p = 0.01). For the control group, post-chemotherapy affective fatigue was significantly h…
Horsboel et al. (2015)	Are Fatigue, Depression And Anxiety Associated With Labour Market Participation Among Patients Diagnosed With Haematological Malignancies? A Prospective Study	2015	Denmark	Longitudinal	Quantitative	Observational	Not Reported	Other	Not Applicable	Not Applicable	196	79	117	22–59	Not Reported	Not Reported	Hodgkin Lymphoma, Diffuse Large B-Cell Lymphoma, Follicular Lymphoma, Multiple Myeloma, Acute Leukaemia, Chronic Myeloid Leukaemia, Chronic Lymphoid Leukaemia, Other	Blood Dyscrasias, Unspecified	Not Reported	Not Reported	Mental, Motivational, Physical, Reduced Activity	Mental, Motivational, Physical, Reduced Activity	Yes	Baseline: Scores on all Multidimensional Fatigue Inventory (MFI-20) fatigue dimensions except reduced motivation were significantly higher for patients on sick leave compared with working patients (p < 0.001) (Table 1). Patients with highest scores of physical fatigue were more than 50% less likely to return to work (RTW) compared with patients with scores in the lowest quartile. Significant afte…
Huang et al. (2021)	Identification Of Distinct Profiles Of Cancer-Related Fatigue And Associated Risk Factors For Breast Cancer Patients Undergoing Chemotherapy: A Latent Class Analysis	2021	China	Cross-Sectional	Quantitative	Observational	Chemotherapy, Surgery	Chemotherapy, Surgery	Not Applicable	Not Applicable	427	427	0	50 ± 11	Not Reported	Not Reported	Breast	Breast Cancer	Yes	Yes	Emotional, Mental, Physical	Emotional, Mental, Physical	Yes	Patients in the high-risk physical fatigue, high-risk emotional fatigue, and high-risk mental fatigue groups also had poorer quality of life (QOL) outcomes than those in the all low-risk fatigue group (p < 0.05). High-risk Emotional Fatigue: - Compared to the low-risk fatigue group, a significantly lower proportion of patients had education in the college or higher category and a higher proportio…
Ikeuchi et al. (2020)	The Relation Between Mindfulness And The Fatigue Of Women With Breast Cancer: Path Analysis	2020	Japan	Cross-Sectional	Quantitative	Observational	Surgery, Chemotherapy, Radiotherapy, Hormone Therapy	Chemotherapy, Hormonal Therapy, Radiotherapy, Surgery	Not Applicable	Not Applicable	249	249	0	29–83	Not Reported	Not Reported	Breast	Breast Cancer	Yes	Yes	Affective, Cognitive, Physical	Affective, Cognitive, Physical	Yes	Cancer Fatigue Scale (CFS) subscales: Mean physical CFS score was 8.1 (SD = 5.10) and ranged from 0 to 21; mean affective CFS score was 8.6 (SD = 2.29) and ranged from 4 to 16; and mean cognitive CFS score was 5.0 (SD =2.81) and ranged from 0 to 12.
Inglis et al. (2020)	Longitudinal Assessment Of The Impact Of Higher Body Mass Index On Cancer-Related Fatigue In Patients With Breast Cancer Receiving Chemotherapy	2020	United States	Longitudinal	Quantitative	Observational	Chemotherapy, Radiation	Chemotherapy, Radiotherapy	Not Applicable	Not Applicable	565	565	0	Not Reported	Caucasian, Other	Other/Unknown, White	Breast	Breast Cancer	No	No	Emotional, Mental, Physical, Vigor	Emotional, Mental, Physical, Vigor	Yes	All other Multidimensional fatigue symptom inventory (MFSI) subscales: physical, emotional, mental and vigor scales were also evaluated among groups without an increased score in the obese (Table 2). (no significant difference between normal and obese weight participants)
Inglis et al. (2021)	Excess Body Weight And Cancer-Related Fatigue, Systemic Inflammation, And Serum Lipids In Breast Cancer Survivors	2021	United States	Cross-Sectional	Quantitative	Observational	Chemotherapy, Hormonal Therapy, Radiation, Surgery	Chemotherapy, Hormonal Therapy, Radiotherapy, Surgery	Not Applicable	Not Applicable	105	105	0	Not Reported	Caucasian, Other	Other/Unknown, White	Breast	Breast Cancer	Yes	Yes	Emotional, Mental, Physical, Vigor	Emotional, Mental, Physical, Vigor	Yes	Obesity was associated with greater severity of physical CRF (p = 0.013) (Table 2). None of the markers associated with body mass index (BMI) were also significantly associated with CRF in the mediation analysis.
Jain et al. (2012)	Complementary Medicine For Fatigue And Cortisol Variability In Breast Cancer Survivors: A Randomized Controlled Trial	2012	United States	Longitudinal	Quantitative	Experimental	Not Applicable	Not Applicable	Biofield Healing	Integrative Medicine	76	76	0	29–75	Not Reported	Not Reported	Breast	Breast Cancer	Not Reported	Not Reported	Emotional, Mental, Physical, Vigor	Emotional, Mental, Physical, Vigor	Yes	Biofield healing was significantly decreased for mental (p = 0.04) and physical (p = 0.016) fatigue over time compared with control (Table 2). Biofield healing and mock healing both showed significant increases in vigor over time compared with control (p < 0.04 in both cases) (Table 2). No differences between groups on the emotional fatigue subscale.
James et al. (2015)	Cancer-Related Fatigue: Results From Patient Experience Surveys Undertaken In A UK Regional Cancer Centre	2015	United Kingdom	Cross-Sectional	Quantitative	Observational	Chemotherapy, Radiotherapy, Radiotherapy + Chemotherapy, Radiotherapy + Hormone Therapy, Radiotherapy + Herceptin (Monoclonal Antibody)	Chemotherapy, Hormonal Therapy, Immunotherapy, Radiotherapy	Not Applicable	Not Applicable	176	Not Reported	Not Reported	Not Reported	Not Reported	Not Reported	Breast, Prostate, Colorectal, Oesophagus, Uterine, Bladder, Ovarian, Head And Neck, Lung, Pancreatic, Skin, Bowel, Bile Duct, Gallbladder, Melanoma, Stomach, Kidney, Brain, Testicular	Breast Cancer, CNS Malignancies, GI Malignancies, GU Malignancies, Head and Neck Cancer, Lung Cancer, Skin Cancer	Yes	No	Cognitive, Emotional, Physical	Cognitive, Emotional, Physical	Yes	Physical fatigue was most common with 84 patients reporting moderate or high physical fatigue scores (21-100), whilst 55 patients reported high or moderate emotional fatigue scores and 43 reported cognitive fatigue (Figure 3).
Jang et al. (2022)	Does The Association Between Fatigue And Fatigue Self-Management Preference Vary By Breast Cancer Stage?	2022	Korea	Cross-Sectional	Quantitative	Observational	Surgery, Chemotherapy, Radiation Therapy, Hormone Therapy	Chemotherapy, Hormonal Therapy, Radiotherapy, Surgery	Not Applicable	Not Applicable	229	229	0	26–69	Not Reported	Not Reported	Breast	Breast Cancer	Not Reported	Not Reported	Affective, Behavioral, Cognitive, Sensory	Affective, Behavioral, Cognitive, Sensory	Yes	Significant differences between stages 1 and 2 for all 4 fatigue subdomains: behavioral/severity (p < 0.002), affective meaning (p < 0.003), sensory (respectively; p < 0.015), and cognitive/mood (p <0 .015) (increase greater than 1 point). Exercise significantly influenced all fatigue dimensions. Relaxation significantly influenced the fatigue behavioral dimension and the fatigue affective dimens…
Johnson et al. (2018)	Bright Light Therapy Improves Cancer-Related Fatigue In Cancer Survivors: A Randomized Controlled Trial	2018	Canada	Longitudinal	Quantitative	Experimental	Not Applicable	Not Applicable	Light Therapy	Integrative Medicine	81	70	11	30–81	Asian, First Nations, White	American Indian or Alaska Native, Asian, White	Breast, Gynecological, Colorectal, Lung, Prostate, Other	Breast Cancer, GI Malignancies, GU Malignancies, Lung Cancer, Unspecified	Yes	Yes	Emotional, Mental, Physical, Vigor	Emotional, Mental, Physical, Vigor	Yes	There were improvements on all Multidimensional Fatigue Symptom Inventory–Short Form (MFSI-SF) subscale scores (with the exception of the vigor subscale) over time for both groups (p’s < 0.01), with no significant group differences or group-by-time interactions (Table 3).
Jong et al. (2018)	A Randomized Study Of Yoga For Fatigue And Quality Of Life In Women With Breast Cancer Undergoing (Neo) Adjuvant Chemotherapy	2018	Netherlands	Longitudinal	Qualitative, Quantitative	Experimental	Not Applicable	Not Applicable	Yoga	Integrative Medicine	83	83	0	Not Reported	Not Reported	Not Reported	Breast	Breast Cancer	Yes	Yes	Mental, Motivational, Physical, Reduced Activity	Mental, Motivational, Physical, Reduced Activity	Yes	For none of these other fatigue subscales significant differences could be observed between the groups at T1 or T2 (Table 3). Significant interaction between age of women and Multidimensional Fatigue Inventory (MFI) scores for physical fatigue (p = 0.0316), reduced activity (p = 0.0017), and reduced motivation (p = 0.0099). Higher the age the higher the score on MFI.
Kalter et al. (2016)	Mediators Of Exercise Effects On HRQol In Cancer Survivors After Chemotherapy	2016	Netherlands	Longitudinal	Quantitative	Experimental	Not Applicable	Not Applicable	Interval Training; Resistance Training	Physical Exercise	277	222	55	Not Reported	Not Reported	Not Reported	Breast, Colon, Ovarian, Lymphatic, Cervical, Testicular	Blood Dyscrasias, Breast Cancer, GI Malignancies, GU Malignancies	Not Reported	Not Reported	Physical	Physical	No	Physical fatigue was significantly associated with higher global quality of life (QoL) and physical function. Higher cardiorespiratory fitness was significantly associated with lower physical fatigue (p < 0.05) (Figures 1B and D). Higher hand-grip strength was significantly associated with lower physical fatigue (Figures 1B and D). Direct effect of the exercise on general and physical fatigue.
Kampshoff et al. (2015)	Randomized Controlled Trial Of The Effects Of High Intensity And Low-To-Moderate Intensity Exercise On Physical Fitness And Fatigue In Cancer Survivors: Results Of The Resistance And Endurance Exercise After Chemotherapy (REACT) Study	2015	Netherlands	Longitudinal	Quantitative	Experimental	Not Applicable	Not Applicable	Interval Training; Resistance Training	Physical Exercise	277	222	55	Not Reported	Not Reported	Not Reported	Breast, Colon, Ovarian, Lymphoma, Testis, Cervix	Blood Dyscrasias, Breast Cancer, GI Malignancies, GU Malignancies	Not Reported	Not Reported	Mental, Motivational, Physical, Reduced Activity	Mental, Motivational, Physical, Reduced Activity	Yes	Compared to wait list control (WLC), both high intensity (HI) and low-to-moderate intensity (LMI) showed significant improvements in physical fatigue and reduced activity (p < 0.05) (Table 3). HI showed a beneficial effect on motivation compared to LMI. HI showed a significant reduction in mental fatigue compared to WLC.
Kampshoff, van Dongen et al. (2018)	Long-Term Effectiveness And Cost-Effectiveness Of High Versus Low-To-Moderate Intensity Resistance And Endurance Exercise Interventions Among Cancer Survivors	2018	Netherlands	Longitudinal	Quantitative	Experimental	Not Applicable	Not Applicable	Interval Training; Resistance Training	Physical Exercise	277	222	55	Not Reported	Not Reported	Not Reported	Breast, Colon, Ovarian, Lymphoma, Cervix, Testis	Blood Dyscrasias, Breast Cancer, GI Malignancies, GU Malignancies	Not Reported	Not Reported	Mental, Motivational, Physical, Reduced Activity	Mental, Motivational, Physical, Reduced Activity	Yes	Significant change in all dimensions of fatigue from pre-/post-intervention (p < 0.05) (Table 3).
Kim (Sue) et al. (2020a)	Pre-Post Analysis Of A Social Capital-Based Exercise Adherence Intervention For Breast Cancer Survivors With Moderate Fatigue: A Randomized Controlled Trial	2020	Korea	Longitudinal	Quantitative	Experimental	Not Applicable	Not Applicable	Physical Exercise	Physical Exercise	48	48	0	33–67	Not Reported	Not Reported	Breast	Breast Cancer	Yes	Yes	Affective, Behavioral, Cognitive, Sensory	Affective, Behavioral, Cognitive, Sensory	Yes	Better Life After Cancer: Energy, Strength, and Support (BLESS) group had a significant decrease between baseline and post-test in the behavioral/severity CRF domain (p = 0.011). No significant difference between baseline and post-test scores for intervention or control groups.
Kim (Sue) et al. (2020b)	The Experience Of Cancer-Related Fatigue, Exercise And Exercise Adherence Among Women Breast Cancer Survivors: Insights From Focus Group Interviews	2020	Korea	Cross-Sectional	Qualitative	Observational	Chemotherapy, Radiation, Hormonal Therapy	Chemotherapy, Hormonal Therapy, Radiotherapy	Not Applicable	Not Applicable	16	16	0	25–65	Not Reported	Not Reported	Breast	Breast Cancer	Yes	Yes	Not Applicable	Not Applicable	Not Applicable	Participants reported a high level of CRF after treatment that represented a wide range of both physical and psychological experiences. (TW interpretation: This quote could potentially fit in the physical and psychological fatigue dimensions). After the diagnosis of breast cancer, participants recognised the importance of exercise and strived to increase their physical activity, despite weaker co…
Kim (Sung Hae) et al. (2020)	Pro-Inflammatory Cytokine Levels And Cancer-Related Fatigue In Breast Cancer Survivors: Effects Of An Exercise Adherence Program	2020	Korea	Longitudinal	Quantitative	Experimental	Not Applicable	Not Applicable	Physical Exercise	Physical Exercise	40	40	0	33–67	Not Reported	Not Reported	Breast	Breast Cancer	Yes	No	Affective, Behavioral, Cognitive, Physiologic Fatigue, Sensory	Affective, Behavioral, Cognitive, Sensory, Other: Physiologic Fatigue	Yes	Subdomain fatigue scores at baseline did not differ between experimental and control groups. Experimental group dropped to low (< 4) fatigue level immediately after the intervention (3.88 ± 0.32, p = 0.022) compared to the control group (4.95 ± 0.31). The difference between the groups was statistically significant for fatigue level. Statistically meaningful decrease in fatigue over time points fo…
Köhler et al. (2014)	Cancer-Related Fatigue In Patients Before And After Radical Prostatectomy. Results Of A Prospective Multi-Centre Study	2014	Germany	Longitudinal	Quantitative	Observational	Surgery	Surgery	Not Applicable	Not Applicable	329	0	329	65 ± 6	Not Reported	Not Reported	Prostate	GU Malignancies	Yes	Yes	Mental, Motivational, Physical, Reduced Activity	Mental, Motivational, Physical, Reduced Activity	Yes	Statistically significant increase in physical fatigue and reduced activity from before surgery to 3 months following surgery (p < 0.001) (Figure 1). Correlations: general fatigue had a stronger correlation to the physical dimension of fatigue (physical fatigue, reduced activity) than to the mental dimension of fatigue (reduced motivation, mental fatigue) at all points of assessment. No significa…
Koole et al. (2020)	Is Dietary Supplement Use Longitudinally Associated With Fatigue In Stage I-III Colorectal Cancer Survivors?	2020	Netherlands	Longitudinal	Quantitative	Observational	Chemotherapy, Radiotherapy	Chemotherapy, Radiotherapy	Not Applicable	Not Applicable	*325	*106	*214	67 ± 9	Not Reported	Not Reported	Colon, Rectum	GI Malignancies	Yes	No	Concentration Problems, Motivational, Physical, Subjective Feelings Of Fatigue	Motivational, Physical, Other: Concentration Problems, Other: Subjective Feelings Of Fatigue	Yes	The subscales subjective fatigue, reduced motivation, and reduced physical activity significantly decreased over time (p < 0.05) (Table 2, Figure 3b). No associations between supplement use and the separate subscales of fatigue were found (Table 3).
*Kröz et al. (2017)	Impact Of A Combined Multimodal-Aerobic And Multimodal Intervention Compared To Standard Aerobic Treatment In Breast Cancer Survivors With Chronic Cancer-Related Fatigue - Results Of A Three-Armed Pragmatic Trial In A Comprehensive Cohort Design	2017	Germany	Longitudinal	Quantitative	Experimental	Not Applicable	Not Applicable	Multimodal Program	Integrative Medicine	84	84	0	Not Reported	Not Reported	Not Reported	Breast	Breast Cancer	Yes	Yes	Affective, Cognitive, Physical	Affective, Cognitive, Physical	Yes	Multimodal program (MT) groups showed the strongest effects in the Cancer Fatigue Scale (CFS-D) subscales, statistically superior to AT for affective (at T1 and T2) and physical fatigue (T2) and non-inferior for cognitive fatigue (T1, T2) (p < 0.05).
Kühl et al. (2018)	Validation Of Inflammatory Genetic Variants Associated With Long-Term Cancer Related Fatigue In A Large Breast Cancer Cohort	2018	Germany	Longitudinal	Quantitative	Observational	Chemotherapy, Radiotherapy, Sequential Chemotherapy And Radiotherapy ("Sandwich Therapy"), And Surgery	Chemotherapy, Radiotherapy, Surgery	Not Applicable	Not Applicable	1389	Not Reported	Not Reported	50–72	Not Reported	Not Reported	Breast	Breast Cancer	Yes	No	Affective, Cognitive, Physical	Affective, Cognitive, Physical	Yes	Physical Fatigue: Tumour Necrosis Factor alpha (TNF-α) single nucleotide polymorphism (SNP) rs3093662 showed consistent associations with physical CRF for all endpoints, with the strongest links at second follow-up (FU2) (p = 0.007) and for persistent physical CRF (p = 0.0003) (Tables 3a and 3b). Affective Fatigue: No SNP was significantly associated with affective fatigue. Having either one or t…
Kyrdalen et al. (2010a)	Fatigue In Hormone-Naïve Prostate Cancer Patients Treated With Radical Prostatectomy Or Definitive Radiotherapy	2010	Norway	Cross-Sectional	Quantitative	Observational	Surgery, Radiotherapy	Radiotherapy, Surgery	Not Applicable	Not Applicable	521	0	521	44–75	Not Reported	Not Reported	Prostate	GU Malignancies	Yes	No	Mental, Physical	Mental, Physical	Yes	Significantly increased values of physical fatigue, mental fatigue and Total Fatigue Score in the definitive radiotherapy (RAD) group as compared with those in the radical prostatectomy (RP) group (p < 0.05) (Table 3C).
Kyrdalen et al. (2010b)	Fatigue In Prostate Cancer Survivors Treated With Definitive Radiotherapy And LHRH Analogs	2010	Norway	Cross-Sectional	Quantitative	Observational	Radiotherapy, (Neo-) Adjuvant Luteinizing Hormone-Releasing Hormone Analog (LHRHa) Therapy, (Neo-) Adjuvant Androgen Deprivation Therapy, Medical Castration	Hormonal Therapy, Radiotherapy	Not Applicable	Not Applicable	423	0	423	47–81	Not Reported	Not Reported	Prostate	GU Malignancies	Not Reported	Not Reported	Mental, Physical	Mental, Physical	Yes	Patients from the medical castration (HTcont) group displayed significantly higher figures of physical fatigue (PF) than men from the discontinued the therapy at the time of the survey (HTdis) group and from the Controls (p < 0.001). Mental fatigue was not influenced (Table IIIC).
Lacourt et al. (2018)	An Effort Expenditure Perspective On Cancer-Related Fatigue	2018	United States	Cross-Sectional	Quantitative	Observational	Chemoradiation, Radiation, Endocrine, Other	Chemotherapy, Hormonal Therapy, Radiotherapy, Other	Not Applicable	Not Applicable	47	25	22	26–82	African American, Caucasian, Hispanic	African American or Black, Other/Unknown, White	Head & Neck, Breast, Hematologic, Other	Blood Dyscrasias, Breast Cancer, Head and Neck Cancer, Unspecified	Yes	No	Momentary, Motivational, Physical	Motivational, Physical, Other: Momentary	Yes	General and motivational fatigue were positively correlated (p < 0.001). Momentary fatigue scores showed a 26% increase between pre and post Effort Expenditure for Reward Task (EEfRT) (p < 0.001). General fatigue not associated with momentary fatigue but higher motivational fatigue was associated with stronger increase in momentary fatigue. Motivational fatigue associated with age (p = 0.033), an…
Lee et al. (2020)	Prediction Of Breast Cancer Treatment-Induced Fatigue By Machine Learning Using Genome-Wide Association Data	2020	France	Longitudinal	Quantitative	Observational	Lymphadenectomy, Radiotherapy, Breast Surgery, Endocrine Therapy, Chemotherapy, Trastuzumab (Monoclonal Antibody)	Chemotherapy, Hormonal Therapy, Immunotherapy, Radiotherapy, Surgery	Not Applicable	Not Applicable	2799	Not Reported	Not Reported	Not Reported	Not Reported	Not Reported	Breast	Breast Cancer	Yes	No	Cognitive, Emotional, Physical	Cognitive, Emotional, Physical	Yes	No statistically significant clinical variables were found for Physical fatigue. Anxiety (p = 4.34 X 10-6) and pain (p = 7.78 X 10-5) were statistically significantly associated with increased risk for Emotional Fatigue. Cognitive Fatigue, anxiety (p = 1.41 X 10-4), depression (p = 4.29 X 10-4), and pain (p = 2.98 X 10-8) were statistically significantly associated (Table 1). The number of single…
Levkovich, Cohen, & Karkabi (2019)	The Experience Of Fatigue In Breast Cancer Patients 1-12 Month Post-Chemotherapy: A Qualitative Study	2019	Israel	Cross-Sectional	Qualitative	Observational	Chemotherapy, Surgery	Chemotherapy, Surgery	Not Applicable	Not Applicable	13	13	0	34–67	Not Reported	Not Reported	Breast	Breast Cancer	No	No	Not Applicable	Not Applicable	Not Applicable	Yulia (60) elaborated on this, saying that when the chemotherapy treatments ended she felt better emotionally, but physically she feels exhausted: "Now...emotionally I feel better because the chemotherapy treatments are over. So it gives you...a better feeling...but physically...I've never felt so bad." (emotional & physical). The first theme, the participants described fatigue as being very comm…
Li & Yuan (2011)	Levels Of Fatigue In Chinese Women With Breast Cancer And Its Correlates: A Cross-Sectional Questionnaire Survey	2011	China	Cross-Sectional	Quantitative	Observational	Surgery, Chemotherapy	Chemotherapy, Surgery	Not Applicable	Not Applicable	252	252	0	25–69	Not Reported	Not Reported	Breast	Breast Cancer	Not Reported	Not Reported	Affective, Cognitive, Emotional, Mental, Physical, Sensory, Severity	Affective, Cognitive, Emotional, Mental, Physical, Sensory, Other: Severity	Yes	Moderate levels of the behavior dimension (4.67 ± 2.30), affect dimension (4.54 ± 2.32), sensory dimension (5.28 ± 2.27), and mood dimension (4.39 ± 2.05).
Lin et al. (2019)	Influence Of Yoga On Cancer-Related Fatigue And On Mediational Relationships Between Changes In Sleep And Cancer-Related Fatigue: A Nationwide, Multicenter Randomized Controlled Trial Of Yoga In Cancer Survivors	2019	United States	Longitudinal	Quantitative	Experimental	Not Applicable	Not Applicable	Yoga	Integrative Medicine	358	344	14	54 ± 10	African American, Other, White	African American or Black, Other/Unknown, White	Breast, Hematologic, Alimentary, Gynecologic, Other	Blood Dyscrasias, Breast Cancer, GI Malignancies, GU Malignancies, Unspecified	Yes	No	Emotional, Mental, Physical, Vigor	Emotional, Mental, Physical, Vigor	Yes	Yoga for Cancer Survivors (YOCAS) participants demonstrated significant improvements in general (p < 0.01), physical (p < 0.01), emotional (p < 0.01), mental (p < 0.01), and vigor (p < 0.01) subdomains from pre- to post-intervention, but standard survivorship care participants did not (Table 2).
Lin et al. (2021)	Auricular Acupressure For Cancer-Related Fatigue During Lung Cancer Chemotherapy: A Randomised Trial	2021	China	Longitudinal	Quantitative	Experimental	Not Applicable	Not Applicable	Acupressure	Integrative Medicine	100	41	59	Not Reported	Not Reported	Not Reported	Lung	Lung Cancer	Yes	No	Affective, Cognitive, Physical	Affective, Cognitive, Physical	Yes	Auricular acupressure (AA) using Semen Vaccariae (SV) and AA using magnetic beads could significantly alleviate physical fatigue and affective fatigue, but not cognitive fatigue, compared with routine care (p < 0.05) (Tables 3 and 5). No significant differences in affective fatigue were observed between the two groups.
Liu et al. (2012)	The Longitudinal Relationship Between Fatigue And Sleep In Breast Cancer Patients Undergoing Chemotherapy	2012	United States	Longitudinal	Quantitative	Observational	Chemotherapy, Surgery	Chemotherapy, Surgery	Not Applicable	Not Applicable	97	97	0	34–79	Caucasian, Non-Caucasian	Other/Unknown, White	Breast	Breast Cancer	Yes	Yes	Emotional, Mental, Physical, Vigor	Emotional, Mental, Physical, Vigor	Yes	All 5 subscale scores were significantly correlated with total Pittsburgh Sleep Quality Index (PSQI) scores at each of the 7 time points (p-values range from < 0.0001 to 0.007; Table 3), except that Vigor was negatively correlated with total PSQI scores (p = 0.03). suggesting fatigue was associated with reports of poor sleep. Significant correlations between total wake time from time to bed to fi…
Liu et al. (2020)	Effect Of The Solution-Focused Brief Therapy On Cancer-Related Fatigue In Breast Cancer Patients Under Adjuvant Chemotherapy: A Randomized Trial	2020	China	Longitudinal	Quantitative	Experimental	Not Applicable	Not Applicable	Solution-Focused Brief Therapy	Psychosocial Intervention	133	133	0	Not Reported	Not Reported	Not Reported	Breast	Breast Cancer	Yes	No	Affective, Behavioral, Cognitive, Sensory	Affective, Behavioral, Cognitive, Sensory	Yes	Levels of behavioral, affective, and sensory fatigues in the control group significantly increased at the end of the follow-up (T3, p < 0.05), while no difference was found in the intervention group (p > 0.05), indicating that solution-focused brief therapy (SFBT) markedly prevents the decoration of the above fatigues with the chemotherapy (Table 2). The group-time effects were represented in the…
Mardanian-Dehkordi & Kahangi (2018)	The Relationship Between Perception Of Social Support And Fatigue In Patients With Cancer	2018	Iran	Cross-Sectional	Quantitative	Observational	Chemotherapy	Chemotherapy	Not Applicable	Not Applicable	119	58	61	46 ± 14	Not Reported	Not Reported	Patients with different kinds of cancer	Unspecified	Yes	No	Cognitive, Emotional, Physical	Cognitive, Emotional, Physical	Yes	Highest mean (SD) was related to the physical dimension [44.34 (12.67) out of 100]. inverse and significant association between informational support and physical fatigue (p = 0.001) and cognitive fatigue (p = 0.018) (Table 2).
Matsugaki et al. (2018)	Immediate Effects Of Exercise Intervention On Cancer-Related Fatigue	2018	Japan	Longitudinal	Quantitative	Experimental	Not Applicable	Not Applicable	Standing-Sitting Training; Walking Training	Physical Exercise	18	7	11	66 ± 17	Not Reported	Not Reported	Hematopoietic Tumor, Solid Tumor	Blood Dyscrasias, Unspecified	Yes	Yes	Affective, Cognitive, Physical	Affective, Cognitive, Physical	Yes	Cancer Fatigue Scale (CFS) physical subscale score significantly decreased after exercise intervention (p = 0.023) (Table 2).
Miaskowski et al. (2011)	Sleep-Wake Circadian Activity Rhythm Parameters And Fatigue In Oncology Patients Before The Initiation Of Radiation Therapy	2011	United States	Longitudinal	Quantitative	Observational	Primary Or Adjuvant Radiotherapy, Surgery Prior To Radiotherapy, Chemotherapy Prior To Radiotherapy, Hormonal Therapy Prior To Radiotherapy	Chemotherapy, Hormonal Therapy, Radiotherapy, Surgery	Not Applicable	Not Applicable	185	Not Reported	Not Reported	24–85	Not Reported	Not Reported	Breast, Prostate, Lung, Brain	Breast Cancer, CNS Malignancies, GU Malignancies, Lung Cancer	Yes	No	Attention, Energy, Physical	Attention, Physical, Other: Energy	Yes	Mean morning/evening fatigue scores below clinically significant levels of fatigue (Table 4). Morning/evening energy indicated low energy in patients - below cutoff scores (Table 4). 54.4% patients reported moderate to high levels of attentional fatigue (Table 4). Significant positive correlations between majority of subscale and total scores for both the Pittsburgh Sleep Quality Index (PSQI) and…
Mijwel et al. (2019)	High-Intensity Exercise During Chemotherapy Induces Beneficial Effects 12 Months Into Breast Cancer Survivorship	2019	Sweden	Longitudinal	Quantitative	Experimental	Not Applicable	Not Applicable	Endurance Training; Interval Training; Resistance Training	Physical Exercise	206	206	0	Not Reported	Not Reported	Not Reported	Breast	Breast Cancer	Yes	No	Affective, Behavioral, Cognitive, Emotional, Physical, Sensory	Affective, Behavioral, Cognitive, Emotional, Physical, Sensory	Yes	At 12 months, both resistance training (RT-HIIT) and moderate-intensity aerobic training (AT-HIIT) were superior to usual care (UC) for affective/emotional CRF and behavior/daily life CRF (p < 0.05) (Table 3). AT-HIIT counteracted increases in cognitive CRF.
Miura, Ando, & Imai (2016)	The Association Of Cognitive Fatigue With Menopause, Depressive Symptoms, And Quality Of Life In Ambulatory Breast Cancer Patients	2016	Japan	Cross-Sectional	Quantitative	Observational	Surgery, Chemotherapy, Radiotherapy, Hormone Therapy, Endocrine Therapy	Chemotherapy, Hormonal Therapy, Radiotherapy, Surgery	Not Applicable	Not Applicable	93	93	0	31–64	Not Reported	Not Reported	Breast	Breast Cancer	Yes	No	Affective, Attention, Cognitive, Memory, Physical	Affective, Attention, Cognitive, Physical, Other: Memory	Yes	Mean [standard deviation (SD)] and median scores of the Cancer Fatigue Scale (CFS): physical fatigue = 6.4 (5.1) and 5.0; affective fatigue = 6.5 (3.0) and 7.0; and cognitive fatigue = 4.9 (3.8) and 4.0. Comparison of low (L- ) and high (H-) cognitive fatigue (CogF) groups: - H-CogF group had a significantly higher proportion of currently employed patients (p < 0.05) on the social item, "concern …
Molassiotis et al. (2012)	Acupuncture For Cancer-Related Fatigue In Patients With Breast Cancer: A Pragmatic Randomized Controlled Trial	2012	United Kingdom	Longitudinal	Quantitative	Experimental	Not Applicable	Not Applicable	Acupuncture	Integrative Medicine	302	302	0	25–80	Asian/Chinese, Black, Missing, Mixed, White	African American or Black, Asian, Other/Unknown, White	Breast	Breast Cancer	Not Reported	Not Reported	Mental, Motivational, Physical, Reduced Activity	Mental, Motivational, Physical, Reduced Activity	Yes	The acupuncture intervention had beneficial effects on all secondary outcomes assessed (Table 3) (over a 6 week period).
Molassiotis et al. (2013)	A Randomized, Controlled Trial Of Acupuncture Self-Needling As Maintenance Therapy For Cancer-Related Fatigue After Therapist-Delivered Acupuncture	2013	United Kingdom	Longitudinal	Quantitative	Experimental	Not Applicable	Not Applicable	Acupuncture	Integrative Medicine	197	197	0	53 ± Not Reported	Not Reported	Not Reported	Breast	Breast Cancer	Not Reported	Not Reported	Mental, Motivational, Physical, Reduced Activity	Mental, Motivational, Physical, Reduced Activity	Yes	No marked differences between the re-randomized trial arms and outcomes were observed at any time point (Tables 3 and 4).
Mulhaeriah et al. (2018)	Effectiveness Of Relaxation Breathing Exercise On Fatigue In Gynecological Cancer Patients Undergoing Chemotherapy	2018	Indonesia	Longitudinal	Quantitative	Experimental	Not Applicable	Not Applicable	Breathing Exercise	Integrative Medicine	42	Not Reported	Not Reported	Not Reported	Not Reported	Not Reported	Cervical, Ovarian	GU Malignancies	Yes	No	Affective, Behavioral, Cognitive	Affective, Behavioral, Cognitive	Yes	Scores of sensory and behaviour domains were the highest before the intervention in both groups. After the 7th day of intervention, behaviour domain score decreased most significantly within the four times relaxation/breathing exercise (RBE) group, whereas sensory domain score within the twice RBE group (p < 0.05) (Table 3).
Nilsson et al. (2020)	Moderate-To-Vigorous Intensity Physical Activity Is Associated With Modified Fatigue During And After Cancer Treatment	2020	Norway	Longitudinal	Quantitative	Experimental	Not Applicable	Not Applicable	Physical Activity	Physical Exercise	240	109	131	22–81	Not Reported	Not Reported	Breast, Colorectal, Lymphoma, Prostate, Testicular Cancer	Blood Dyscrasias, Breast Cancer, GI Malignancies, GU Malignancies	Yes	No	Mental, Physical	Mental, Physical	Yes	One hour increased MVPA daily at baseline was associated with lower fatigue with − 0.8 at 4 months’ follow-up (p < 0.001), − 0.7 at 8 months’ follow-up (p = 0.001), − 0.6 at 12 months’ follow-up (p = 0.008), and − 0.5 at 24 months’ follow-up (p < 0.043).
Nowe et al. (2019)	Cancer-Related Fatigue And Associated Factors In Young Adult Cancer Patients	2019	Germany	Longitudinal	Quantitative	Observational	Surgery, Radiotherapy, Chemotherapy, Transplantation	Chemotherapy, Radiotherapy, Surgery	Not Applicable	Not Applicable	577	424	Not Reported	29 ± 6	Not Reported	Not Reported	Breast, Hodgkin Lymphoma, Gynecological, Testicular, Non-Hodgkin Lymphoma, Hematological, Thyroid, Gastrointestinal, Sarcoma, Melanoma, Others	Blood Dyscrasias, Bone Cancer, Breast Cancer, GI Malignancies, GU Malignancies, Head and Neck Cancer, Skin Cancer, Unspecified	Yes	Yes	Cognitive, Emotional, Physical	Cognitive, Emotional, Physical	Yes	Fatigue scores were highest on the physical subscale (mean = 45.6, SD = 28.15), followed by emotional (mean = 26.7, SD = 28.82) and cognitive dimensions (mean = 19.7, SD = 22.71). True regardless of gender. Women reported higher fatigue scores than men for all three subscales. Higher physical, emotional, and cognitive fatigue scores were significantly associated with female sex (p < 0.01), financ…
Oei et al. (2020)	Impact Of Oncological Therapy And Viscum Album L Treatment On Cancer-Related Fatigue And Internal Coherence In Nonmetastasized Breast Cancer Patients	2020	Germany	Longitudinal	Quantitative	Experimental	Not Applicable	Not Applicable	Mistletoe Extracts	Integrative Medicine	319	319	0	Not Reported	Not Reported	Not Reported	Primary Breast	Breast Cancer	Yes	No	Affective, Cognitive, Physical	Affective, Cognitive, Physical	Yes	For the chemotherapy (Ctx) + Viscum album L. extracts (VA) group a mean reduction of 1.1 score points affective fatigue was observed (green in Figure 3B). VA group self-reported a significant amelioration of affective fatigue burden (p < 0.05) (red in Figure 3B). Significant increase in physical and cognitive fatigue between T0-T6 for Ctx+VA group (Figure 3c and 3b respectively).
Oldervoll et al. (2011)	Physical Exercise For Cancer Patients With Advanced Disease: A Randomized Controlled Trial	2011	Norway	Longitudinal	Quantitative	Experimental	Not Applicable	Not Applicable	Physical Exercise	Physical Exercise	231	144	87	24–86	Not Reported	Not Reported	Gastrointestinal, Breast, Lung, Urological, Gynecological, Hematological, Other	Blood Dyscrasias, Breast Cancer, GI Malignancies, GU Malignancies, Lung Cancer, Unspecified	Not Reported	Not Reported	Mental, Physical	Mental, Physical	Yes	No significant between-groups effects in either physical fatigue (PF) (p = 0.20) or mental fatigue (MF) (p = 0.13) (Table 3).
*Otaghi et al. (2019)	Effects Of Home-Based Walking Program On Fatigue In Patients With Cancer	2019	Iran	Longitudinal	Quantitative	Experimental	Not Applicable	Not Applicable	Walking Training	Physical Exercise	95	57	38	Not Reported	Not Reported	Not Reported	Blood, Breast, Colorectal, Stomach, Other	Blood Dyscrasias, Breast Cancer, GI Malignancies, Unspecified	Yes	Yes	Mental, Motivational, Physical, Reduced Activity	Mental, Motivational, Physical, Reduced Activity	Yes	After the intervention, all fatigue dimension scores were significantly lower (p < 0.001) in the experimental group (35.52 ± 5.68) than the control group (84.68 ± 7.96) (Table 3). Before the intervention the experimental group reported a high fatigue rate, while after the intervention the fatigue was reported to be moderate (p < 0.001) (Table 4). In the control group there was no significant diff…
Parveen et al. (2019)	Fatigue And Functional Ability In Patients Undergoing Upfront Surgical Treatment For Solid Malignancies	2019	India	Longitudinal	Quantitative	Observational	Surgery	Surgery	Not Applicable	Not Applicable	71	35	36	19–62	Not Reported	Not Reported	Head And Neck, Abdominal, Breast, Thoracic, Appendicular Skeleton	Bone Cancer, Breast Cancer, GI Malignancies, Head and Neck Cancer, Lung Cancer	Yes	Yes	Mental, Motivational, Physical, Reduced Activity	Mental, Motivational, Physical, Reduced Activity	Yes	Increase in level of fatigue was observed across all the dimensions at the time of discharge and also at 30 days after surgery except in the dimension of reduced motivation which was found to improve at 30 days after surgery (score of 7.34 vs 7.04) (Figure 2). Baseline (pre-operative), the highest level was observed for mental fatigue (score of 11.15) while in post-operative period the highest le…
Penner et al. (2020)	"Honorable Toward Your Whole Self": Experiences Of The Body In Fatigued Breast Cancer Survivors	2020	United States	Cross-Sectional	Qualitative	Observational	Surgery, Chemotherapy, Radiation, Experimental Therapy, Chemotherapy And Radiation	Chemotherapy, Radiotherapy, Surgery, Other	Not Applicable	Not Applicable	13	13	0	Not Reported	Not Reported	Not Reported	Breast	Breast Cancer	Yes	Yes	Not Applicable	Not Applicable	Not Applicable	The means by which CRF manifested in the felt sense of the body was highly heterogeneous for our participants. The means by which CRF manifested in the felt sense of the body was highly heterogeneous for our participants. This affective dimension of post-cancer experience manifests as a shift in the valence of interoceptive and somatic afferents. "I know that I physically feel like I can't move..…
Pongthavornkamol et al. (2012)	Comparing The Meanings Of Fatigue In Individuals With Cancer In Thailand And Canada	2012	Canada, Thailand	Longitudinal	Qualitative	Observational	Chemotherapy	Chemotherapy	Not Applicable	Not Applicable	10	5	5	20–74	Not Reported	Not Reported	Colon, Lung	GI Malignancies, Lung Cancer	Yes	Yes	Not Applicable	Not Applicable	Not Applicable	Essential/Constante Characteristics of Fatigue: 1) Feeble/easily tired: "I could not run for my exercise as I could do before," (physical). 2) Altered cognition: problems with memory and thinking as well as feeling absent-minded and withdrawn both physically and psychologically. "I felt loss of energy. When wanting to talk with someone or to say something, I became voiceless because of my inactiv…
Poort et al. (2021)	Lived Experiences Of Women Reporting Fatigue During PARP Inhibitor Maintenance Treatment For Advanced Ovarian Cancer: A Qualitative Study	2021	United States	Cross-Sectional	Qualitative	Observational	Oral Parp Inhibitors	PARPi	Not Applicable	Not Applicable	23	23	0	50–86	Non-Hispanic White, Non-White	Other/Unknown, White	Ovarian	GU Malignancies	Yes	No	Not Applicable	Not Applicable	Not Applicable	Several women also noted their fatigue's emotional consequences, emphasizing feeling sad, angry or frustrated because they could not perform certain activities once central to their lives; e.g., "I get angry at the fact that I can't go running with my grandchildren the way I want to." Thinking about altering the treatment evoked psychological distress and fears of cancer recurrence or progression…
Regan & Hegarty (2017)	The Importance Of Self-Care For Fatigue Amongst Patients Undergoing Chemotherapy For Primary Cancer	2017	Ireland	Cross-Sectional	Qualitative, Quantitative	Observational	Chemotherapy	Chemotherapy	Not Applicable	Not Applicable	362	226	136	Not Reported	Not Reported	Not Reported	Breast, Colorectal, Non-Hodgkin's Lymphoma, Hodgkin's Lymphoma	Blood Dyscrasias, Breast Cancer, GI Malignancies	Yes	No	Affective, Behavioral, Cognitive, Sensory	Affective, Behavioral, Cognitive, Sensory	Yes	Quantitative: The highest mean subscale score occurred in the affective meaning dimension (M = 5.4, SD = 2.9). Occasionally using the following self-care strategies was associated with decreased odds of experiencing fatigue (≥4): socializing (Piper Fatigue Scale-Revised (PFS-R) sensory and behavioural subscale) [p = 0.006]; exercise (PFS-R cognitive mood subscale) [p = 0.012]. Qualitative: The be…
Reif et al. (2013)	A Patient Education Program Is Effective In Reducing Cancer-Related Fatigue: A Multi-Centre Randomised Two-Group Waiting-List Controlled Intervention Trial	2013	Germany	Longitudinal	Quantitative	Experimental	Not Applicable	Not Applicable	Structured Patient Education	Psychosocial Intervention	234	187	47	Not Reported	Not Reported	Not Reported	Breast, Colon, Prostate, Leukaemia, Lymphoma	Blood Dyscrasias, Breast Cancer, GI Malignancies, GU Malignancies	Yes	Yes	Affective, Cognitive, Physical	Affective, Cognitive, Physical	Yes	All subscales of the Fatigue Assessment Questionnaire (FAQ) achieved statistically significant effects (p < 0.05) (Table 4). Intervention showed statistically significant decrease in fatigue on all subscales.
Rissanen et al. (2014)	Group Versus Individual Stress Management Intervention In Breast Cancer Patients For Fatigue And Emotional Reactivity: A Randomised Intervention Study	2014	Sweden	Longitudinal	Quantitative	Experimental	Not Applicable	Not Applicable	Cognitive Behavioral Therapy-Based Stress Management	Psychosocial Intervention	155	155	0	29–82	Not Reported	Not Reported	Breast	Breast Cancer	Yes	No	Mental, Motivational, Physical, Reduced Activity	Mental, Motivational, Physical, Reduced Activity	Yes	There were no significant differences between the group stress management (GSM) and individual stress management (ISM) interventions on fatigue. No significant changes over time (Table 3).
Rozmus et al. (2021)	Cancer-Related Fatigue Reported In Online Discussion Groups	2021	Not Reported	Longitudinal	Qualitative	Observational	Chemotherapy, Surgery, Hormonal Therapy	Chemotherapy, Hormonal Therapy, Surgery	Not Applicable	Not Applicable	*28	*25	*1	20–72	Not Reported	Not Reported	Breast, Ovary, Lymphoma, Colon/Rectum	Blood Dyscrasias, Breast Cancer, GI Malignancies, GU Malignancies	Yes	No	Not Applicable	Not Applicable	Not Applicable	Participants described the fatigue as having both physical and cognitive components: "During a bout of fatigue, I cannot focus... will sit in front of the TV and not be able to tell you what I just watched. This also is not a good time to talk serious about something... I just don't focus, and I cannot concentrate."
Sadeghi, Gozali, & Moghaddam Tabrizi (2016)	Effects Of Energy Conservation Strategies On Cancer Related Fatigue And Health Promotion Lifestyle In Breast Cancersurvivors: A Randomized Control Trial	2016	Iran	Longitudinal	Quantitative	Experimental	Not Applicable	Not Applicable	Moderated Group Discussion (Energy Conservation)	Psychosocial Intervention	135	135	0	Not Reported	Not Reported	Not Reported	Breast	Breast Cancer	No	No	Affective, Cognitive, Physical	Affective, Cognitive, Physical	Yes	All subscales of the Cancer Fatigue Scale (CFS) achieved statistically significant effects with partial eta-squared ranging from 0.2 (the smallest effect in cognitive fatigue) to 0.2 (the largest effect in affective fatigue). Control group (CG) showed slight increase, but not significant, in CFS levels over time.
Salmon et al. (2017)	Identifying Patterns Of Adaptation In Breast Cancer Patients With Cancer-Related Fatigue Using Response Shift Analyses At Subgroup Level	2017	France	Longitudinal	Quantitative	Observational	Surgery, Primary Treatment, Chemotherapy	Chemotherapy, Surgery, Other	Not Applicable	Not Applicable	466	466	0	57 ± 10	Not Reported	Not Reported	Breast	Breast Cancer	Yes	No	Mental, Motivational, Physical, Reduced Activity	Mental, Motivational, Physical, Reduced Activity	Yes	Latent classe (LC) 1: Indicated that women tended to score lower on the items of physical or mental fatigue at 8 months compared to baseline despite an increase in the mean level of latent fatigue (effect sizes = 0.48 and 0.51 for latent changes in physical and mental fatigue, respectively) (Table 2). LC2: Reprioritization was evidenced in physical fatigue (increase in the factor loadings); this …
Sato (2020)	Evaluation Of Fatigue In Cancer Patients In An Area Affected By The Great East Japan Earthquake	2020	Japan	Longitudinal	Quantitative	Observational	Chemotherapy	Chemotherapy	Not Applicable	Not Applicable	10	2	8	69 ± 14	Not Reported	Not Reported	Lung, Rectum, Breast, Prostate	Breast Cancer, GI Malignancies, GU Malignancies, Lung Cancer	Not Reported	Not Reported	Comprehensive Fatigue, Mental, Physical	Mental, Physical, Other: Comprehensive Fatigue	Yes	Significant differences were seen in subjective physical (p = 0.347) and mental fatigue (p = 0.128). No significant differences were seen in the results for changes over time for any survey item (Table 2).
Schad et al. (2020)	Analysis Of Changes In Cancer-Related Fatigue Of Breast Cancer Patients Receiving An Integrative Medicine Program	2020	Germany	Longitudinal	Quantitative	Observational	Radiation, Endocrine Therapy, Mistletoe Therapy, Chemotherapy, Immunological Therapy, Non-Pharmacological Interventions (Embrocation, Eurythmy, Therapeutic Bath, Music Therapy, Physiotherapy, Rhythmic Massages, Painting Therapy, Nursing Compresses, ECLR Treatment)	Radiotherapy, Hormonal Therapy, Chemotherapy, Immunotherapy, Other	Not Applicable	Not Applicable	231	231	0	Not Reported	Not Reported	Not Reported	Breast	Breast Cancer	Not Reported	Not Reported	Affective, Cognitive, Physical	Affective, Cognitive, Physical	Yes	Significant increase for the cognitive component 12 months after first diagnosis (T1) compared to the first diagnosis (T0) scales (p = 0.0001) (Table 2). Chemotherapy (p = 0.016) and endocrine therapy (p = 0.039) were significantly associated with a deterioration of the physical German Cancer-Fatigue Scale (CFS-D) (Table 3). The largest significant effect sizes were observed with nursing compress…
Schjolberg et al. (2014)	Effects Of An Educational Intervention For Managing Fatigue In Women With Early Stage Breast Cancer	2014	Norway	Longitudinal	Quantitative	Experimental	Not Applicable	Not Applicable	Structured Patient Education	Psychosocial Intervention	160	160	0	25–77	Not Reported	Not Reported	Breast	Breast Cancer	No	No	Mental, Physical	Mental, Physical	Yes	Mean scores at baseline: 13.7 (SD 3.2) for physical fatigue (PF), 6.1 (SD 2.1) for mental fatigue (MF) (Table 2). No significant difference between or within groups after intervention when comparing control and intervention groups.
Schlemmer et al. (2015)	Is Glutamine Deficiency The Link Between Inflammation, Malnutrition, And Fatigue In Cancer Patients?	2015	Germany	Cross-Sectional	Quantitative	Observational	Systemic Cancer Therapy, Chemotherapy, Tyrosine Kinase Inhibition Or Radiation	Chemotherapy, Immunotherapy, Radiotherapy, Other	Not Applicable	Not Applicable	100	34	66	57 ± 13	Not Reported	Not Reported	Sarcoma, Colorectal, Pancreatic, Hepatocellular Carcinoma (assumed), Cholangio Carcinoma, Breast, Lung, Gastric, Oesophageal, Seminoma, Gastrointestinal Stromal Tumor, Head Neck, Urothelial	Bone Cancer, Breast Cancer, GI Malignancies, GU Malignancies, Head and Neck Cancer, Lung Cancer	No	No	Affective, Cognitive, Physical	Affective, Cognitive, Physical	Yes	Physical, affective, and global fatigue but not cognitive fatigue showed a clear relation with functional decline (as measured by Karnofsky score) (p < 0.001) (Figure 1). Physical (p = 0.0140), affective (p = 0.0411), and global fatigue (p = 0.0303) were more pronounced with decreasing plasma glutamine levels; cognitive fatigue wasn't related to plasma glutamine concentrations.
Schmidt et al. (2015a)	Determinants Of Long-Term Fatigue In Breast Cancer Survivors: Results Of A Prospective Patient Cohort Study	2015	Germany	Longitudinal	Quantitative	Observational	Surgery, Radiation Therapy, Chemotherapy + Radiation Therapy, Chemotherapy, Aromatase, Tamoxifen	Chemotherapy, Hormonal Therapy, Radiotherapy, Surgery	Not Applicable	Not Applicable	1928	1928	0	50–75	Not Reported	Not Reported	In Situ Breast Cancer, Primary Invasive Breast Cancer	Breast Cancer	Yes	No	Affective, Cognitive, Physical	Affective, Cognitive, Physical	Yes	About 6 years post-diagnosis: - Median physical fatigue score was 30.3. Affective fatigue had a median of 26.7 and cognitive fatigue of 22.2. - Lower education and preexisting psychological/depressive disorders, migraine, arthritis, peripheral artery obstructive disease (PAOD), or analgesic use were major determinants of physical, affective, and cognitive fatigue (p < 0.05) (Table 1). - Low physi…
Schmidt et al. (2015b)	Effects Of Resistance Exercise On Fatigue And Quality Of Life In Breast Cancer Patients Undergoing Adjuvant Chemotherapy: A Randomized Controlled Trial	2015	Germany	Longitudinal	Quantitative	Experimental	Not Applicable	Not Applicable	Resistance Training	Physical Exercise	95	Not Reported	Not Reported	30–71	Not Reported	Not Reported	Breast	Breast Cancer	Not Reported	Not Reported	Affective, Cognitive, Physical	Affective, Cognitive, Physical	Yes	No overall intervention effect on the affective or cognitive fatigue dimension. Indication of beneficial effect of resistance exercise (EX) vs. relaxation control (RC) in physical fatigue dimension (p = 0.052) (Table 2). In thyroxin users, fatigue increased significantly in RC but not in EX regarding the physical dimension (p = 0.015) and affective dimension (p = 0.027) (Table 4). Among those who…
Schmidt et al. (2016a)	Cancer-Related Fatigue Shows A Stable Association With Diurnal Cortisol Dysregulation In Breast Cancer Patients	2016	Germany	Longitudinal	Quantitative	Experimental	Not Applicable	Not Applicable	Resistance Training	Physical Exercise	265	Not Reported	Not Reported	55 ± 9	Not Reported	Not Reported	Primary Breast	Breast Cancer	Yes	No	Affective, Cognitive, Physical	Affective, Cognitive, Physical	Yes	Higher evening cortisol levels and larger area under the curve (AUC) were significantly associated with higher physical fatigue levels (p < 0.05) (Table 2). Changes from baseline (T0) to (post-intervention (T2) showed significant positive associations with change in physical fatigue (Table 3). Cancer treatment was significantly associated with physical fatigue at T0 (p < 0.001) and T2 (p < 0.001)…
Schmidt et al. (2016b)	Resistance Exercise And Inflammation In Breast Cancer Patients Undergoing Adjuvant Radiation Therapy: Mediation Analysis From A Randomized, Controlled Intervention Trial	2016	Germany	Longitudinal	Quantitative	Experimental	Not Applicable	Not Applicable	Resistance Training	Physical Exercise	103	103	0	57 ± 9	Not Reported	Not Reported	Breast	Breast Cancer	Yes	No	Affective, Cognitive, Physical	Affective, Cognitive, Physical	Yes	No association of inflammatory biomarkers that were investigated with with affective or cognitive fatigue at any timepoint. Intervention effects on physical fatigue after radiation therapy were significantly mediated by interleukin-6 (IL-6) levels at end of radiation therapy (p = 0.023) and IL-6/interleukin-1 receptor antagonist (IL-1ra) (p < 0.001), but not by IL-1ra (p > 0.89) (Figure 3). Physi…
Schmidt et al. (2018)	Determinants Of Physical, Affective, And Cognitive Fatigue During Breast Cancer Therapy And 12 Months Follow-Up	2018	Germany	Longitudinal	Quantitative	Experimental	Not Applicable	Not Applicable	Resistance Training	Physical Exercise	255	255	0	54 ± 10	Not Reported	Not Reported	Breast	Breast Cancer	Yes	Yes	Affective, Cognitive, Physical	Affective, Cognitive, Physical	Yes	Chemotherapy: - In patients having received 1-2 chemotherapy cycles physical fatigue was even higher (40.2) and further increased until the end of chemotherapy in the control group (49.1) whereas in the exercise group it remained stable (40.5). At 12-month follow-up patients' physical fatigue levels were comparable to the healthy population (30.4), irrespective of intervention group. - Affective …
Schmitt et al. (2016)	A 3-Week Multimodal Intervention Involving High-Intensity Interval Training In Female Cancer Survivors: A Randomized Controlled Trial	2016	Germany	Longitudinal	Quantitative	Experimental	Not Applicable	Not Applicable	Interval Training	Physical Exercise	26	26	0	Not Reported	Not Reported	Not Reported	Breast, Ovarian, Non-Invasive Urothelial Carcinoma, Metastases, Colon, Vaginal, Non-Hodgkin's Lymphoma	Blood Dyscrasias, Breast Cancer, GI Malignancies, GU Malignancies, Unspecified	Not Reported	Not Reported	Mental, Motivational, Physical, Reduced Activity	Mental, Motivational, Physical, Reduced Activity	Yes	All fatigue-related scales were significantly better after high intensity interval training (HIIT) (p = 0.02), that is, reduced motivation (p < 0.00), physical fatigue (p = 0.01), reduced activity (p = 0.01), and mental fatigue (p = 0.01). Low-to-moderate intensity exercise (LMIE) improved motivation (p = 0.01) and reduced activity (p = 0.01) (Significance: p < 0.05) (Table 3). Following LMIE vs.…
Schreier et al. (2019)	Post-Treatment Symptoms Of Pain, Anxiety, Sleep Disturbance, And Fatigue In Breast Cancer Survivors	2019	United States	Cross-Sectional	Quantitative	Observational	Radiation, Chemotherapy, Radiation & Chemotherapy, Surgery, Hormone Therapy	Chemotherapy, Hormonal Therapy, Radiotherapy, Surgery	Not Applicable	Not Applicable	40	40	0	43–79	Asian, Black, White	African American or Black, Asian, White	Breast	Breast Cancer	Not Reported	Not Reported	Affective, Behavioral, Cognitive, Sensory	Affective, Behavioral, Cognitive, Sensory	Yes	Mean affective and sensory fatigue subscales indicated moderate cancer-related fatigue. behavioral mean subscales were close to the cutoff point for moderate fatigue, whereas the cognitive subscale indicated mild fatigue (Table 2). No significant difference in fatigue scores between races.
Schulz et al. (2017)	Physical Condition, Nutritional Status, Fatigue, And Quality Of Life In Oncological Out-Patients	2017	Germany	Cross-Sectional	Quantitative	Observational	Surgery, Chemotherapy, Radiotherapy, Hormone Therapy	Chemotherapy, Hormonal Therapy, Radiotherapy, Surgery	Not Applicable	Not Applicable	203	111	92	64 ± 11	Not Reported	Not Reported	Gastrointestinal, Breast/Gynaecological, Haematological, Respiratory, Urological	Blood Dyscrasias, Breast Cancer, GI Malignancies, GU Malignancies, Lung Cancer	Yes	No	Mental, Motivational, Physical, Reduced Activity	Mental, Motivational, Physical, Reduced Activity	Yes	No significant difference between males and females (Table 6). Body mass index (BMI) showed no significant correlation with Multidimensional fatigue inventory (MFI)-20 subscales (Table 7). Phase angle (PA) significantly correlated with 'physical fatigue' (p = 0.009), 'reduced activity' (p = 0.02), and 'reduced motivation' (p = 0.03). Only MFT S3-SI left/right was found to be significantly correla…
Sha et al. (2015)	Biomarkers For Cancer-Related Fatigue And Adverse Reactions To Chemotherapy In Lung Cancer Patients	2015	China	Longitudinal	Quantitative	Observational	Chemotherapy	Chemotherapy	Not Applicable	Not Applicable	100	44	56	18–80	Not Reported	Not Reported	Non-Small-Cell Lung	Lung Cancer	Yes	No	Affective, Cognitive, Physical	Affective, Cognitive, Physical	Yes	CRFs following chemotherapy: physical, affective and cognitive fatigue scores were 12.2 ± 7.6, 6.2 ± 4.3 and 26.4 ± 14.9, respectively.
Shi et al. (2020)	Inflammatory Biomarkers, Hematopoietic Stem Cells, And Symptoms In Breast Cancer Patients Undergoing Adjuvant Radiation Therapy	2020	Canada	Longitudinal	Quantitative	Observational	Adjuvant Radiation Therapy, Adjuvant Chemotherapy, Surgery, Hormone Therapy	Chemotherapy, Hormonal Therapy, Radiotherapy, Surgery	Not Applicable	Not Applicable	147	Not Reported	Not Reported	32–83	Not Reported	Not Reported	Breast	Breast Cancer	No	No	Mental, Motivational, Physical, Reduced Activity	Mental, Motivational, Physical, Reduced Activity	Yes	No statistically significant changes were observed for physical or mental fatigue, activity, or motivation over the course of radiation therapy (RT) (Table 2). Matrix metalloproteinases-2 (MMP-2) was the only cytokine that was statistically significantly associated with mental fatigue (p = 0.03) (Figure 2B and Table 3).
Singer et al. (2011)	Age- And Sex-Standardised Prevalence Rates Of Fatigue In A Large Hospital-Based Sample Of Cancer Patients	2011	Germany	Longitudinal	Quantitative	Observational	Surgery, Chemotherapy, Radiotherapy, Chemoradiation	Chemotherapy, Radiotherapy, Surgery	Not Applicable	Not Applicable	1494	603	891	20–92	Not Reported	Not Reported	Breast, Ovaries, Cervix, Endometrium, Vulva, Other Pelvic, Prostate, Bladder, Kidneys, Testicles, Penis, Lungs, Oesophagus, Stomach, Pancreas, Liver, Gallbladder, Small Intestine, Colon, Rectum, Malignant Melanoma, Thyroid, Tongue, Tonsils, Oral Cavity, Pharynx, Larynx, Brain, Eye, Sarcoma, Haematological, Cancer Of Unknown Primary, Other	Blood Dyscrasias, Bone Cancer, Breast Cancer, CNS Malignancies, GI Malignancies, GU Malignancies, Head and Neck Cancer, Lung Cancer, Skin Cancer, Unspecified	Yes	No	Mental, Motivational, Physical, Reduced Activity	Mental, Motivational, Physical, Reduced Activity	Yes	All scores of Multidimensional Fatigue Inventory (MFI) subscale for cancer population were higher than general population (Table 3).
Sobel-Fox et al. (2013)	Assessment Of Daily And Weekly Fatigue Among African American Cancer Survivors	2013	United States	Longitudinal	Quantitative	Observational	Not Reported	Other	Not Applicable	Not Applicable	52	Not Reported	Not Reported	28–84	African American	African American or Black	Breast, Prostate, Colon, Lung, Other	Breast Cancer, GI Malignancies, GU Malignancies, Lung Cancer, Unspecified	Yes	Yes	Emotional, Mental, Physical, Vigor	Emotional, Mental, Physical, Vigor	Yes	Physical, Emotional and Mental fatigue were all significantly and positively correlated with average, peak and recent fatigue [Visual Analog Scale (VAS) scores] at all four time-points. Multidimensional Fatigue Symptom Inventory-Short Form (MFSI) Vigor was significantly and negatively correlated with peak fatigue at weeks one, three and four, and with average and recent fatigue at all four weeks …
*Song et al. (2021)	Clinical Observation Of Cancer-Related Fatigue Treated With Ginger-Isolated Moxibustion In The Patients With Gastric Cancer	2021	China	Longitudinal	Quantitative	Experimental	Not Applicable	Not Applicable	Ginger-Isolated Moxibustion	Integrative Medicine	80	35	45	40–72	Not Reported	Not Reported	Gastric	GI Malignancies	Not Reported	Not Reported	Behavioral, Cognitive, Emotional, Perception	Behavioral, Cognitive, Emotional, Other: Perception	Yes	No statistical difference in Revised Piper Fatigue Scale (PFS-R) scores before treatment (p > 0.05). All PFS-R scores significantly reduced in intervention group but not in conventional treatment group after treatment. Scores were also significantly different between groups for all dimensions after treatment (p < 0.05) (Table 3).
Sørensen et al. (2020)	Social Support In Early-Stage Breast Cancer Patients With Fatigue	2020	Norway	Cross-Sectional	Quantitative	Experimental	Not Applicable	Not Applicable	Structured Patient Education	Psychosocial Intervention	160	160	0	25–77	Not Reported	Not Reported	Breast	Breast Cancer	No	No	Mental, Physical	Mental, Physical	Yes	The mean score for physical fatigue (PF) 13.7 (SD = 3.2) and mental fatigue (MF) 6.1 (SD = 2.0) Positive association between MF and 'attachment', 'reassurance of worth' and 'nurturance' (p < 0.05). No statistically significant association between PF and social support (Table 2).
Spahn et al. (2013)	Can A Multimodal Mind-Body Program Enhance The Treatment Effects Of Physical Activity In Breast Cancer Survivors With Chronic Tumor-Associated Fatigue? A Randomized Controlled Trial	2013	Germany	Longitudinal	Quantitative	Experimental	Not Applicable	Not Applicable	Multimodal Program	Integrative Medicine	55	55	0	33–75	Not Reported	Not Reported	Breast	Breast Cancer	Yes	No	Mental, Motivational, Physical, Reduced Activity	Mental, Motivational, Physical, Reduced Activity	Yes	Compared with baseline, both groups had reduced fatigue scores after treatment without any significant difference between groups (p = 0.510).
Spichiger et al. (2012)	Fatigue In Patients Undergoing Chemotherapy, Their Self-Care And The Role Of Health Professionals: A Qualitative Study	2012	Switzerland	Cross-Sectional	Qualitative	Observational	Chemotherapy	Chemotherapy	Not Applicable	Not Applicable	19	11	8	23–77	Not Reported	Not Reported	Breast, Colorectal, Lymphomas, Lung	Blood Dyscrasias, Breast Cancer, GI Malignancies, Lung Cancer	Yes	No	Not Applicable	Not Applicable	Not Applicable	Patients experienced mainly physical signs of varying degrees of fatigue, such as pressure on the eyelids, an inability to remain as active or fit as before, a lack of energy, leaden heaviness in the body, a feeling of being unable to take one more step or the sense that one's body is screaming for sleep. Some also described cognitive or emotional signs, i.e., problems concentrating or "the blues…
Sprod et al. (2010)	Three Versus Six Months Of Exercise Training In Breast Cancer Survivors	2010	United States	Longitudinal	Quantitative	Experimental	Not Applicable	Not Applicable	Aerobic Exercise; Resistance Training	Physical Exercise	114	Not Reported	Not Reported	Not Reported	Not Reported	Not Reported	Breast	Breast Cancer	Not Reported	Not Reported	Affective, Behavioral, Cognitive, Emotional, Mental, Physical, Sensory, Volitional	Affective, Behavioral, Cognitive, Emotional, Mental, Physical, Sensory, Other: Volitional	Yes	Subscales of fatigue scores were reduced in 3 months of prescriptive, individualized exercise (3M) and 6 months of prescriptive, individualized exercise (6M) (p < 0.05) (Table 3). Sedentary control (C) and 6M significantly improved in number of repetitions to volitional fatigue on the leg press (p < 0.05). Number of repetitions to volitional fatigue was significantly greater in 6M only when perfo…
Sprod et al. (2015)	Effects Of Yoga On Cancer-Related Fatigue And Global Side-Effect Burden In Older Cancer Survivors	2015	United States	Longitudinal	Quantitative	Experimental	Not Applicable	Not Applicable	Yoga	Integrative Medicine	97	91	Not Reported	Not Reported	Other, White	Other/Unknown, White	Breast, Other	Breast Cancer, Unspecified	Not Reported	Not Reported	Emotional, Mental, Physical, Vigor	Emotional, Mental, Physical, Vigor	Yes	Participants in the Yoga for Cancer Survivors (YOCAS) intervention arm also reported significantly less physical fatigue (p < 0.01), mental fatigue (p < 0.01) (Table 2).
Steindorf et al. (2014)	Randomized, Controlled Trial Of Resistance Training In Breast Cancer Patients Receiving Adjuvant Radiotherapy: Results On Cancer-Related Fatigue And Quality Of Life	2014	Germany	Longitudinal	Quantitative	Experimental	Not Applicable	Not Applicable	Resistance Training	Physical Exercise	155	Not Reported	Not Reported	29–75	Not Reported	Not Reported	Breast	Breast Cancer	Not Reported	Not Reported	Affective, Cognitive, Physical	Affective, Cognitive, Physical	Yes	From pre- to postintervention, the effect was significant regarding physical fatigue (p = 0.013, ES = 0.33), but not for the affective (p = 0.91, ES = 0.01) or the cognitive (p = 0.65, ES = 0.07) dimension (between exercise (EX) and relaxation control (RC) groups) (Table 2).
Steindorf et al. (2019)	Quality Of Life, Fatigue, And Sleep Problems In Pancreatic Cancer Patients—A Randomized Trial On The Effects Of Exercise	2019	Germany	Longitudinal	Quantitative	Experimental	Not Applicable	Not Applicable	Resistance Training	Physical Exercise	47	Not Reported	25	61 ± 8	Not Reported	Not Reported	Pancreatic	GI Malignancies	Not Reported	Not Reported	Mental, Motivational, Physical, Reduced Activity	Mental, Motivational, Physical, Reduced Activity	Yes	All global tests were non-significant at 6 months. At 3 months global tests and the comparisons of resistance training group (RT) with usual care control group (CON) indicated significant differences for physical fatigue and reduced activity (p < 0.05) (Table 2, eTable 3).
*Strebkova (2020)	Subjective Well-Being And Its Impact On Cancer-Related Fatigue In Patients Undergoing Radiotherapy And Long-Term Survivors	2020	Bulgaria	Cross-Sectional	Quantitative	Observational	Surgery, Chemotherapy, Radiotherapy	Chemotherapy, Radiotherapy, Surgery	Not Applicable	Not Applicable	66	Not Reported	Not Reported	40–80	Not Reported	Not Reported	Cervical Carcinoma, Colorectal Carcinoma, Mammary Gland Carcinoma, Other	Breast Cancer, GI Malignancies, GU Malignancies, Unspecified	Yes	Yes	Mental, Motivational, Physical, Reduced Activity	Mental, Motivational, Physical, Reduced Activity	Yes	Life satisfaction and positive affect (experiencing feeling of happiness) were in a significant negative correlation with the five dimensions of fatigue (p < 0.05) (Table 1). Group undergoing radiotherapy: Life satisfaction predicts negatively and substantially (p = 0.03) physical fatigue (Table 2). Patients who have survived for more than five years (long-term survivors): Positive affect with a …
Sundbom et al. (2020)	Patient-Reported Experience And Outcome Measures During Treatment For Gastroesophageal Cancer	2020	Sweden	Longitudinal	Quantitative	Observational	Palliative, Surgery Up-Front, Definitive Oncology, Surgery After Neoadjuvant Oncology	Surgery, Other	Not Applicable	Not Applicable	195	Not Reported	Not Reported	Not Reported	Not Reported	Not Reported	Gastroesophageal Tumour	GI Malignancies	Not Reported	Not Reported	Mental, Motivational, Physical, Reduced Activity	Mental, Motivational, Physical, Reduced Activity	Yes	All dimensions of the Multidimensional Fatigue Inventory (MFI-20) test, except mental fatigue, worsened during the treatment period (p < 0.05) (Table 2). No difference was observed between the two time-stands tests, 22.5 and 23.5s performed in early (n = 55) and late (n = 42) phase of the treatment.
Susanne et al. (2019)	Predictors Of Fatigue In Cancer Patients: A Longitudinal Study	2019	Germany	Longitudinal	Quantitative	Observational	Surgery, Surgery+Chemotherapy, Surgery+Radiotherapy, Surgery+Chemotherapy+Radiotherapy, Chemotherapy, Radiotherapy, Chemotherapy/Radiotherapy, Hormone Therapy, Antibody Therapy	Chemotherapy, Hormonal Therapy, Immunotherapy, Radiotherapy, Surgery	Not Applicable	Not Applicable	948	496	Not Reported	18–88	Not Reported	Not Reported	Breast, Prostate, Gastrointestinal Tract, Hematological, Kidney/Urinary Tract, Female Genital Organs, Melanoma, Male Genital Organs, Thyroid/Endocrine Glands, Other	Blood Dyscrasias, Breast Cancer, GI Malignancies, GU Malignancies, Head and Neck Cancer, Skin Cancer, Unspecified	Yes	Yes	Cognitive, Emotional, Physical	Cognitive, Emotional, Physical	Yes	Fatigue mean scores were 20.7 (cognitive fatigue), 30.9 (emotional fatigue), and 53.2 (physical fatigue) at baseline; the corresponding follow-up values were 17.7, 25.6, and 44.8. Statistically significant decreases in all three dimensions. Depression was a highly significant factor in all of the fatigue dimensions. Anxiety, sleep difficulties, and lower self-efficacy were statistically significa…
Tabrizi & Alizadeh (2017)	Cancer Related Fatigue In Breast Cancer Survivors: In Correlation To Demographic Factors	2017	Iran	Cross-Sectional	Quantitative	Observational	Chemotherapy, Radiotherapy, Chemotherapy + Radiotherapy	Chemotherapy, Radiotherapy	Not Applicable	Not Applicable	150	150	0	25–72	Not Reported	Not Reported	Breast	Breast Cancer	Yes	No	Affective, Cognitive, Physical	Affective, Cognitive, Physical	Yes	Mean (Standard Deviation) in physical, cognitive, and affective subscales were 20.36 (4.28), 10.66 (3.55) and 9.66 (3.55), respectively (Table 1). Demographic factors: age (p = 0.006) and employment status (p = 0.009) were correlated with physical aspects, whereas marital status (p = 0.001) and educational status (p = 0.005) were correlated with affective and cognitive aspects of fatigue (Table 2…
Thong et al. (2018)	Identifying The Subtypes Of Cancer-Related Fatigue: Results From The Population-Based PROFILES Registry	2018	Netherlands	Cross-Sectional	Quantitative	Observational	Surgery, Surgery + Radiotherapy, Surgery + Chemotherapy, Surgery + Radiotherapy + Chemotherapy	Chemotherapy, Radiotherapy, Surgery	Not Applicable	Not Applicable	1183	Not Reported	687	Not Reported	Not Reported	Not Reported	Colorectal	GI Malignancies	Yes	Yes	Mental, Motivational, Physical, Reduced Activity	Mental, Motivational, Physical, Reduced Activity	Yes	Of the 3-class model, class 1 (no fatigue and distress, n = 644, 56%) was characterized by very low scores on all Multidimensional Fatigue Inventory (MFI-20) dimensions (Figure 1). Class 2 (low fatigue, moderate distress, n = 256, 22%) was characterized by low scores on the three fatigue dimensions (general fatigue, physical fatigue, mental fatigue) and moderate reduction in activities and motiva…
Toh et al. (2019)	Association Of Plasma Leptin, Pro-Inflammatory Adipokines And Cancer-Related Fatigue In Early-Stage Breast Cancer Patients: A Prospective Cohort Study	2019	Singapore	Longitudinal	Quantitative	Observational	Chemotherapy	Chemotherapy	Not Applicable	Not Applicable	136	Not Reported	Not Reported	52 ± 9	Not Reported	Not Reported	Breast	Breast Cancer	Yes	Yes	Emotional, Mental, Physical, Vigor	Emotional, Mental, Physical, Vigor	Yes	In final model, leptin was not significantly correlated with any of the Multidimensional Fatigue Syndrome Inventory-Short Form (MFSI-SF) sub-domains (p < 0.05) (Table 6.)
Toh et al. (2020)	Association Of Mitochondrial DNA Content And Displacement Loop Region Sequence Variations With Cancer-Related Fatigue In Breast Cancer Survivors Receiving Chemotherapy	2020	Singapore	Longitudinal	Quantitative	Observational	Chemotherapy	Chemotherapy	Not Applicable	Not Applicable	155	Not Reported	Not Reported	52 ± 9	Not Reported	Not Reported	Breast	Breast Cancer	Yes	Yes	Emotional, Mental, Physical, Vigor	Emotional, Mental, Physical, Vigor	Yes	Physical Fatigue: time (p < 0.001), anxiety (p < 0.001), depression (p < 0.001), and insomnia (p < 0.001) showed positive correlations with fatigue score, while lower levels of mitochondrial DNA (mtDNA) (p = 0.048) and younger age (p = 0.003) were associated with a greater extent of physical fatigue. Emotional Fatigue: higher levels of anxiety (p < 0.001) and depression (p < 0.001) were associate…
Travier et al. (2015)	Effects Of An 18-Week Exercise Programme Started Early During Breast Cancer Treatment: A Randomised Controlled Trial	2015	Netherlands	Longitudinal	Quantitative	Experimental	Not Applicable	Not Applicable	Aerobic Exercise; Resistance Training	Physical Exercise	164	164	0	Not Reported	Not Reported	Not Reported	Breast	Breast Cancer	Not Reported	Not Reported	Exhausting, Frightening, Frustrating, Mental, Motivational, Physical, Pleasant, Reduced Activity	Mental, Motivational, Physical, Reduced Activity, Other: Exhausting, Other: Frightening, Other: Frustrating, Other: Pleasant	Yes	From pre- to post-intervention, participants in both groups reported significant increases in fatigue (Table 2). Increase in physical fatigue (PF) was significantly lower in intervention group. No significant between-group differences were found for other fatigue dimensions. Participants of both groups rated their fatigue as more frustrating and exhausting.
Tsai et al. (2010)	The Fatigue Experiences Of Older Taiwanese Women With Breast Cancer	2010	Taiwan	Cross-Sectional	Qualitative	Observational	Chemotherapy + Radiotherapy, Hormone Therapy	Chemotherapy, Hormonal Therapy, Radiotherapy	Not Applicable	Not Applicable	15	15	0	65–82	Not Reported	Not Reported	Breast	Breast Cancer	Yes	Yes	Not Applicable	Not Applicable	Not Applicable	The study results showed that fatigue is a complex phenomenon covering physiologic, psychological and social aspects. As reported by the participants, fatigue came from...emotional and psychological stress. Impact of emotions: the negative emotions caused by becoming ill, for example, unhappiness, discomfort and uneasiness, influenced the extent of fatigue. Psychological adjustments: after the ca…
Van Onselen et al. (2012)	Identification Of Distinct Subgroups Of Breast Cancer Patients Based On Self-Reported Changes In Sleep Disturbance	2012	United States	Longitudinal	Quantitative	Observational	Surgery, Neoadjuvant/Adjuvant Chemotherapy, Adjuvant Radiation Therapy, Sentinal Node Biopsy, Axillary Lymph Node Dissection	Chemotherapy, Radiotherapy, Surgery	Not Applicable	Not Applicable	398	398	0	55 ± 12	[% Unknown], White	Other/Unknown, White	Breast	Breast Cancer	Not Reported	Not Reported	Attention, Physical	Attention, Physical	Yes	Preoperative: Decreasing and high sustained classes had higher mean fatigue scores compared to the low sustained class (both p ≤ 0.01) (Figure 3a). Decreasing and high sustained classes had lower mean AFI scores (i.e., higher levels of attentional fatigue) compared to the low sustained class (both p ≤ 0.01) (Figure 3a).
Van Vulpen et al. (2016)	Effects Of An Exercise Program In Colon Cancer Patients Undergoing Chemotherapy	2016	Netherlands	Longitudinal	Quantitative	Experimental	Not Applicable	Not Applicable	Aerobic Exercise; Strength Training	Physical Exercise	33	12	21	Not Reported	Not Reported	Not Reported	Colon	GI Malignancies	Yes	No	Exhausting, Frightening, Frustrating, Mental, Motivational, Physical, Pleasant, Reduced Activity	Mental, Motivational, Physical, Reduced Activity, Other: Exhausting, Other: Frightening, Other: Frustrating, Other: Pleasant	Yes	At 18 week, the participants in the intervention group experienced significantly less physical fatigue compared with the participants in the usual care group (Table 2). At week 36, differences were no longer significant. No significant difference between Mental fatigue, reduced motivation, and reduced activity. At week 18, frightening aspect of fatigue decreased in both groups but was significant…
van Vulpen et al. (2018)	Effects Of Physical Exercise On Markers Of Inflammation In Breast Cancer Patients During Adjuvant Chemotherapy	2018	Germany	Longitudinal	Quantitative	Experimental	Not Applicable	Not Applicable	Aerobic Exercise; Resistance Training	Physical Exercise	130	130	0	Not Reported	Not Reported	Not Reported	Breast	Breast Cancer	Yes	No	Mental, Physical	Mental, Physical	Yes	Pooled analyses of our subgroupwith available blood measures also showed positive exercise effects on post-intervention physical cancer-related fatigue (ES = −0.35 [95% CI −0.66; −0.04]). Baseline to post-intervention changes in levels of Interleukin 6 (IL-6) and IL6/interleukin-1-receptor antagonist (IL-1ra)-ratio were positively correlated with changes in physical cancer-related fatigue [partia…
van Waart et al. (2015)	Effect Of Low-Intensity Physical Activity And Moderate- To High-Intensity Physical Exercise During Adjuvant Chemotherapy On Physical Fitness, Fatigue, And Chemotherapy Completion Rates: Results Of The PACES Randomized Clinical Trial	2015	Netherlands	Longitudinal	Quantitative	Experimental	Not Applicable	Not Applicable	Aerobic Exercise; Physical Activity; Resistance Training	Physical Exercise	230	228	Not Reported	51 ± 9	Not Reported	Not Reported	Breast	Breast Cancer	Not Reported	Not Reported	Mental, Motivational, Physical, Reduced Activity	Mental, Motivational, Physical, Reduced Activity	Yes	At completion of chemotherapy (T1), OnTrack reported significantly less physical [effect size of difference between groups (ES), 0.63] and general fatigue (ES, 0.29), reduced activity (ES, 0.31), and reduced motivation (ES, 0.34) than usual care (UC) and significantly less physical fatigue (ES, 0.42) than Onco-Move (Table 4). At 6 months after completion of chemotherapy (T2), no significant betwe…
Von Ah et al. (2017)	Relationship Of Self-Reported Attentional Fatigue To Perceived Work Ability In Breast Cancer Survivors	2017	United States	Cross-Sectional	Quantitative	Observational	Surgery, Radiation, Chemotherapy, Tamoxifen, Aromatase Inhibitors	Chemotherapy, Hormonal Therapy, Radiotherapy, Surgery	Not Applicable	Not Applicable	68	68	0	29–68	African American, Missing, White	African American or Black, Other/Unknown, White	Breast	Breast Cancer	Yes	No	Attention, Mental	Attention, Mental	Yes	Total attentional fatigue scores for the breast cancer survivors (BCSs) in this study ranged from 34 to 129 with a mean score of 84.34. Statistically significant relationship between attentional fatigue and perceived work ability (p < 0.001)
Wang et al. (2013)	Relationship Between Cancer-Related Fatigue And Personality In Patients With Breast Cancer After Chemotherapy	2013	China	Cross-Sectional	Quantitative	Observational	Chemotherapy	Chemotherapy	Not Applicable	Not Applicable	300	300	0	45 ± Not Reported	Not Reported	Not Reported	Breast	Breast Cancer	Not Reported	Not Reported	Affective, Cognitive, Physical	Affective, Cognitive, Physical	Yes	Rate of physical fatigue, affective fatigue, and cognitive fatigue in breast cancer patients after chemotherapy was 99.67%, 97.33%, and 98.34%, respectively (Table 2). Neuroticism has the greatest impact on physical and cognitive fatigue (Table 4). Extroversion/introversion has the greatest impact on affective fatigue (Table 4).
Watson & van Kessel (2018)	Cancer Survivors' Experiences And Explanations Of Postcancer Fatigue: An Analysis Of Online Blogs	2018	New Zealand	Cross-Sectional	Qualitative	Observational	Not Reported	Other	Not Applicable	Not Applicable	15	11	4	21–52	Not Reported	Not Reported	Breast, Hodgkin's Lymphoma, Appendix Cancer, Prostate, Testicular Cancer, Soft Tissue Sarcoma, Osteosarcoma, Non-Hodgkin's Lymphoma	Blood Dyscrasias, Bone Cancer, Breast Cancer, GI Malignancies, GU Malignancies, Smooth Muscle Tumor	Yes	No	Not Applicable	Not Applicable	Not Applicable	Theme 1: physical and mental fatigue: "can't keep my eyes open weariness," (Table 1).
Wei & Li (2018)	The Relationship Between Nutritional Risks And Cancer-Related Fatigue In Patients With Colorectal Cancer Fast-Track Surgery	2018	China	Longitudinal	Quantitative	Observational	Fast-Track Surgery	Surgery	Not Applicable	Not Applicable	70	20	50	46–83	Not Reported	Not Reported	Colon, Colorectal	GI Malignancies	Yes	Yes	Affective, Cognitive, Physical	Affective, Cognitive, Physical	Yes	Physical fatigue and Patient-Generated Subjective Global Assessment (PG-SGA) (r = 0.477, p < 0.01) and cognitive fatigue and PG-SGA (r = 0.343, p < 0.01) were significantly, positively correlated.
Weißflog et al. (2015)	Does Psychodynamic Short-Term Psychotherapy For Depressed Breast Cancer Patients Also Improve Fatigue? Results From A Randomized Controlled Trial	2015	Germany	Longitudinal	Quantitative	Experimental	Not Applicable	Not Applicable	Manualized Psychodynamic Short-Term Psychotherapy	Psychosocial Intervention	106	106	0	53 ± 9	Not Reported	Not Reported	Breast	Breast Cancer	Yes	No	Mental, Motivational, Physical, Reduced Activity	Mental, Motivational, Physical, Reduced Activity	Yes	All Multidimensional Fatigue Inventory (MFI) subscale scores remained at a high level (≥ 10 points) post-treatment (Figure 1). Significant time group interactions favouring the short-term psychodynamic psychotherapy (STPP) group for the subscales reduced activity and physical fatigue and the total scale (Table 2). Pre-treatment correlations between the dimensions of fatigue and depression, resp. …
Witlox et al. (2018)	Four-Year Effects Of Exercise On Fatigue And Physical Activity In Patients With Cancer	2018	Netherlands	Longitudinal	Quantitative	Experimental	Not Applicable	Not Applicable	Aerobic Exercise; Strength Training	Physical Exercise	128	117	Not Reported	Not Reported	Not Reported	Not Reported	Breast, Colon	Breast Cancer, GI Malignancies	Not Reported	Not Reported	Mental, Motivational, Physical, Reduced Activity	Mental, Motivational, Physical, Reduced Activity	Yes	Exercise intervention showed positive effects on physical fatigue immediately after the program ending (18 weeks). At 36 weeks, this effect was no longer statistically significant (Figure 2). Compared to baseline, 4-year physical fatigue did not significantly differ in the intervention group and the usual care group (Table 2).
Xie et al. (2020)	The Effects Of Add-On Self-Care Education On Quality Of Life And Fatigue In Gastrointestinal Cancer Patients Undergoing Chemotherapy	2020	China	Longitudinal	Quantitative	Experimental	Not Applicable	Not Applicable	Multimodal Program	Integrative Medicine	86	Not Reported	44	Not Reported	Not Reported	Not Reported	Rectum, Colon, Gastric	GI Malignancies	Not Reported	Not Reported	Affective, Cognitive, Physical	Affective, Cognitive, Physical	Yes	None of the physical, affective and cognitive fatigue was significantly increased post-intervention. Self-care education effectively ameliorated affective fatigue (p = 0.011).
Zetzl et al. (2021)	Yoga Effectively Reduces Fatigue And Symptoms Of Depression In Patients With Different Types Of Cancer	2021	Germany	Longitudinal	Quantitative	Experimental	Not Applicable	Not Applicable	Yoga	Integrative Medicine	159	111	Not Reported	24–84	Not Reported	Not Reported	Breast, Prostate, Gastrointestinal Cancer, Lung Cancer, Lymphoma, Gynecological Cancer, Head And Neck Cancer, Cancer Of CNS, Skin Cancer, Other	Blood Dyscrasias, Breast Cancer, CNS Malignancies, GI Malignancies, GU Malignancies, Head and Neck Cancer, Lung Cancer, Skin Cancer, Unspecified	Yes	No	Cognitive, Emotional, Physical	Cognitive, Emotional, Physical	Yes	Per-protocol analyses with completers compared with controls showed a larger reduction of physical fatigue (p = 0.048) (Table 4). On physical, and emotional fatigue, yoga intervention (IG) compared with waitlist control group (CG) yielded significantly lower scores (ps < 0.02) (Table 4).
Zhang et al. (2017)	Effect Of Therapeutic Care For Treating Fatigue In Patients With Breast Cancer Receiving Chemotherapy	2017	China	Longitudinal	Quantitative	Experimental	Not Applicable	Not Applicable	Acupressure	Integrative Medicine	48	Not Reported	Not Reported	Not Reported	Han Chinese	Asian	Breast	Breast Cancer	Not Reported	Not Reported	Mental, Motivational, Physical, Reduced Activity	Mental, Motivational, Physical, Reduced Activity	Yes	Therapeutic care (TC) alleviated fatigue dimensions as compared with sham TC at week 6 and week 12 (p < 0.01 and p > 0 .05) (Table 2).
*Zhou et al. (2020)	Effect Of At-Home Cognitive Behavior Therapy Combined With Nursing On Revised Piper Fatigue Scale, Pittsburgh Sleep Quality Index, Self-Rating Anxiety Scale And Self-Rating Depression Scale Of Ovarian Cancer Patients After Chemotherapy	2020	China	Longitudinal	Quantitative	Experimental	Not Applicable	Not Applicable	Cognitive Behavioral Therapy	Psychosocial Intervention	73	73	0	Not Reported	Not Reported	Not Reported	Ovarian	GU Malignancies	Yes	No	Behavioral, Cognitive, Emotional, Sensory	Behavioral, Cognitive, Emotional, Sensory	Yes	No significant difference in Revised Piper Fatigue Scale (RPFS) scores between the two groups before nursing (p > 0.05). At 1 and 3 months after the nursing, the scores decreased but the group A (managed with at-home cognitive behavioral therapy in nursing) was significantly lower than group B (received conventional nursing based on chemotherapy) (p < 0.05) (Figure 1).
Title: The definitions, assessment, and dimensions of cancer-related fatigue: A scoping review
Journal: Supportive Care in Cancer
Authors: Kayla F. Keane, Jordan Wickstrom, Alicia A. Livinski, Catherine Blumhorst, Tzu-fang Wang, Leorey N. Saligan
Corresponding Author Name, Affiliation, and Email: Leorey N. Saligan; National Institute of Nursing Research, National Institutes of
Health, Bethesda, MD, USA; Leorey.Saligan@nih.gov
